# Supplementary material for: SMYD3 Promotes Immune Evasion in Clear Cell Renal Cell Carcinoma via SREBP1‐Mediated Transactivation of CD47
Source: Adv Sci (Weinh). 2025 Jun 23;12(34):e04200. doi: 10.1002/advs.202404200 (PMC12442605; doi:10.1002/advs.202404200)
Supplement: Supplementary file 2 — Supplemental Table 1 [file ADVS-12-e04200-s002.xlsx]

## Sheet: Table S6
Table S1. 6070 deregulated genes upon SMYD3 knockdown in RNA-sequencing data of TK10 cells
gene_name	FPKM.s3_KD_1	FPKM.s3_KD_2	FPKM.s3_KD_3	FPKM.ctrl_1	FPKM.ctrl_2	FPKM.ctrl_3	Fold change(FC)	log2(FC)	qval
ATF3	80.1603	78.0768	81.5724	1.82999	1.17383	2.06107	47.3474	5.56521	4.10593e-58
TRAF1	45.8567	45.6941	45.4088	1.1584	1.28307	1.03492	39.397	5.30002	2.31407e-56
PPP1R15A	764.584	684.047	718.634	19.3448	21.4456	16.0411	38.1349	5.25304	3.36711e-54
SAA2-SAA4	0.0001	0.0001	0.0001	15.5529	15.1574	12.2709	6.97979e-06	-17.1284	2.05016e-52
RCSD1	1.88214	1.53543	1.90848	0.0103567	0.0001	0.00535567	336.828	8.39587	1.23033e-46
GEM	91.6698	81.8068	81.9052	3.97216	3.51118	4.69151	20.9762	4.39068	1.79567e-44
AC012321	0.180978	0.152531	0.189614	19.0462	15.4216	10.891	0.011533	-6.43809	2.48105e-44
ANKRD1	63.203	66.8534	65.3212	3.34689	3.52351	4.19666	17.654	4.14192	1.7032e-41
NR1D1	127.705	108.109	118.857	4.68733	5.72462	3.74389	25.0547	4.64701	9.55305e-41
CERNA2	1.06066	1.1832	0.741555	32.1022	31.2207	26.4155	0.033268	-4.90972	2.69101e-40
GADD45A	705.388	703.617	688.953	42.0816	42.9079	33.3205	17.7327	4.14834	1.00937e-38
ARRDC4	42.1158	44.291	42.8751	1.40507	1.10613	2.49868	25.8054	4.6896	1.80793e-38
DMBT1	1.63363	1.77564	1.77006	0.020801	0.03576	0.032444	58.1915	5.86274	2.91284e-38
IL6	96.1134	102.532	95.5458	7.07632	5.96869	6.11174	15.3571	3.94083	6.92339e-38
CYP1A1	7.35534	7.67652	7.95409	0.27641	0.13569	0.192756	38.0024	5.24802	2.34289e-37
ADAMTS6	5.6959	6.51436	5.81087	0.237854	0.149721	0.309087	25.8678	4.69309	3.3899e-37
SERPINB7	7.95085	7.90515	7.8282	0.142318	0.231168	0.245761	38.2468	5.25727	4.46956e-36
TNFAIP3	81.3728	80.8079	83.4118	4.65313	2.66538	5.50608	19.1501	4.25928	1.25289e-35
ADPRHL1	6.6488	6.50292	7.12188	0.475368	0.455879	0.390256	15.3413	3.93935	2.96031e-34
SCG2	9.89183	8.22785	9.51354	0.401986	0.276815	0.4094	25.3935	4.66639	3.37842e-34
NOCT	46.467	45.1843	45.5362	2.67029	2.10807	3.87657	15.8508	3.98648	3.66822e-34
DCDC2C	2.50864	1.85173	2.08761	0.0001	0.013118	0.0001	484.155	8.91932	1.15403e-33
BHLHE41	33.6131	33.5281	31.8561	2.62305	2.0844	3.17927	12.5524	3.64989	2.56095e-33
CYLD	21.6835	23.2704	22.1411	1.33432	1.10067	2.04255	14.9848	3.90543	2.12531e-32
AC013394	2.81358	3.7174	2.58897	0.0904781	0.0995102	0.0864694	32.9886	5.0439	2.66287e-32
PER2	12.3608	12.9691	12.3478	0.910139	0.703728	1.14288	13.6674	3.77267	3.34922e-32
ABL2	81.1331	103.044	91.8335	4.67562	3.27908	7.67095	17.6639	4.14273	3.65086e-31
AC100800	17.3906	16.7386	16.9783	0.020585	0.03735	0.214278	187.748	7.55266	7.51653e-31
LCN2	13.2265	12.6778	14.8194	218.033	253.095	150.639	0.0654967	-3.93243	3.78005e-30
BMP2	20.6335	20.5634	19.8932	1.79523	1.56687	2.03652	11.3159	3.50028	4.55533e-30
AC129492	8.54573	8.04238	8.36364	0.557069	0.724235	0.553127	13.6019	3.76574	2.11931e-29
ZFHX2	1.96008	1.88718	1.96897	0.0904722	0.0945701	0.0595991	23.7745	4.57135	2.51231e-29
TNFRSF9	14.8409	17.5716	15.5916	1.71039	1.33192	1.5684	10.4114	3.3801	1.1221e-28
FER	11.2975	13.9624	13.2397	0.290839	0.166661	0.678681	33.8851	5.08258	4.14909e-28
AL355987	0.0001	0.0001	0.0001	0.72576	1.09824	1.28547	9.64796e-05	-13.3394	4.88523e-28
DHRS2	1.94462	1.98648	2.36139	0.0414891	0.0090248	0.00580845	111.723	6.80378	5.33443e-28
ZNF222	18.6874	16.2649	16.846	1.45504	1.0622	1.18617	13.9866	3.80598	6.31183e-28
CSRNP1	27.9257	24.922	25.5665	2.11932	2.63716	2.10201	11.4332	3.51515	7.40995e-28
HIST1H1E	14.7615	10.5105	12.6666	0.219537	0.2261	0.023821	80.8136	6.33653	7.26017e-27
OLMALINC	0.148874	0.0768089	0.116464	2.70887	2.9188	2.31345	0.0430856	-4.53665	1.16691e-26
ZNF697	34.0867	39.2934	36.4295	2.93949	2.14292	4.43323	11.5399	3.52856	1.51212e-26
ALOXE3	3.16799	2.41675	2.98642	0.0001	0.0414787	0.0303233	119.206	6.89732	1.79962e-26
SLC31A2	7.62397	7.80683	8.19392	0.4882	0.512278	0.583044	14.9191	3.89909	3.86149e-26
LINC02599	1.02708	0.949746	0.802701	0.011914	0.0001	0.0001	229.448	7.84202	6.54647e-26
AC010733	18.8907	21.9485	21.69	2.73179	1.88016	1.97962	9.48624	3.24584	8.42628e-26
PPP3CC	21.0946	22.4838	21.9146	2.27146	2.16757	2.71728	9.15178	3.19405	9.08543e-26
LINC02274	2.37883	1.60865	1.67378	27.3059	25.8353	25.9278	0.071599	-3.80392	1.19119e-25
AC009812	18.7546	12.9866	16.1524	0.722275	0.821165	1.29231	16.8892	4.07803	1.3331e-25
SLCO5A1	1.10163	0.914682	1.05238	0.0474771	0.0360266	0.022134	29.0492	4.86043	1.72606e-25
AL645608	3.22247	2.95226	3.42482	0.120611	0.093926	0.063342	34.5458	5.11044	2.16107e-25
SREBF1	0.523909	0.420929	0.613382	7.30982	7.76276	5.25703	0.0766478	-3.70561	2.6865e-25
ZBTB38	33.4837	38.6105	35.371	0.257783	0.237123	1.182	64.0854	6.00192	2.99053e-25
SLC25A25	26.7597	23.275	25.4096	3.39611	2.86809	2.76823	8.3526	3.06223	7.46309e-25
CD163	0.386964	0.250357	0.335999	0.0001	0.0001	0.0001	3244.4	11.6637	8.32476e-25
AC087257	3.16092	1.69453	2.0223	0.0001	0.0001	0.0001	22925.8	14.4847	1.00028e-24
NPPB	2.8415	2.02467	3.07537	0.0001	0.0001	0.0001	26471.8	14.6922	1.34064e-24
IRAK2	44.1676	43.8352	43.6464	6.07834	5.39661	5.69065	7.66937	2.93911	1.36843e-24
ABTB2	26.5159	27.4194	27.2911	3.02661	3.43395	2.50835	9.05645	3.17895	2.46315e-24
TXNIP	169.711	169.298	165.01	23.3305	20.0773	25.0411	7.36345	2.88038	3.80474e-24
ZNF441	12.4118	14.1447	12.3578	1.04419	0.754117	1.61823	11.39	3.50969	3.88142e-24
AC242843	8.26014	12.4103	9.81194	0.925019	1.03688	0.765112	11.178	3.48258	3.99281e-24
ENAM	0.34255	0.228222	0.257938	0.0001	0.0001	0.0001	2762.37	11.4317	4.23495e-24
PSAT1	6.81004	7.33149	6.68499	54.6802	46.2235	63.6252	0.126583	-2.98185	4.63662e-24
HSPB8	56.8788	51.6633	57.9529	6.99684	7.4251	6.85426	7.82541	2.96817	5.5494e-24
ZBTB10	16.9191	19.7187	17.5479	1.57887	1.22861	2.55957	10.096	3.33571	6.36368e-24
FBXW10	2.27524	1.97883	2.42374	0.137755	0.0791141	0.11212	20.298	4.34326	9.61652e-24
ZBTB21	10.5247	11.9157	11.8356	0.964223	0.310621	0.861858	16.0415	4.00374	2.15431e-23
IGF2	0.14215	0.139232	0.109857	2.0625	2.41965	1.81972	0.062083	-4.00966	3.2695e-23
LINC00702	0.55997	0.598193	0.515186	0.0001	0.0001	0.0122974	133.895	7.06496	4.85298e-23
SYNE1	2.61065	3.16866	2.90322	0.281157	0.189287	0.414576	9.81055	3.29433	5.40804e-23
HIST1H1D	6.44868	5.73315	5.95503	0.208247	0.080242	0.066132	51.1443	5.6765	5.59408e-23
PHGDH	1.25739	1.26156	1.35167	9.82304	12.6431	10.2222	0.11841	-3.07814	9.97822e-23
DCLK1	1.8267	1.73887	1.68039	0.15962	0.105162	0.182499	11.7285	3.55195	1.03972e-22
EPG5	13.2491	15.347	14.7881	1.53549	1.08126	2.21384	8.98114	3.1669	1.40487e-22
IDH1	1.75665	2.15078	1.5091	19.8528	12.3475	19.2543	0.105268	-3.24786	1.50193e-22
SAA2	6.78631	6.03031	5.59054	46.4747	40.3285	57.4864	0.127571	-2.97063	1.85168e-22
EGR1	15.7327	15.5611	15.5785	1.99875	1.75148	2.09099	8.0244	3.00439	1.98389e-22
ADAMTS1	19.4737	20.961	20.6039	2.57958	1.76213	3.26804	8.0211	3.0038	2.36111e-22
UNC13A	1.53677	1.69688	1.61528	0.101665	0.0959653	0.165218	13.3635	3.74023	2.60765e-22
FAM162A	1.58832	1.11436	1.11316	13.6403	13.8128	10.9374	0.0993953	-3.33068	3.35427e-22
ARL14	9.91893	10.1799	9.26436	0.727556	0.494001	0.879292	13.9768	3.80496	4.00555e-22
CXCL3	61.9456	61.5312	71.303	9.99579	7.61582	10.1262	7.02218	2.81192	5.0808e-22
MUC5AC	0.06436	0.11966	0.09027	0.0001	0.0001	0.0001	914.3	9.83652	6.62426e-22
ZEB2	6.75187	11.0822	10.4185	0.383188	0.197095	0.782509	20.7314	4.37375	7.87787e-22
FP671120	950.416	425.23	638.93	50.7482	57.9333	74.3422	11.0072	3.46037	8.57219e-22
MARCH4	3.03213	2.89776	3.04212	0.268993	0.198933	0.151916	14.4747	3.85546	1.29164e-21
FP236383	4433.71	1871.33	2921.43	210.781	251.676	325.574	11.7083	3.54946	1.35131e-21
LINC01260	1.3342	1.22921	2.28587	0.0001	0.0001	0.0001	16164.3	13.9805	1.38451e-21
RASAL2	22.3255	11.4507	25.1734	0.604489	0.858584	1.69845	18.6459	4.22079	1.48998e-21
MB21D2	25.4641	25.9237	26.5107	3.63585	3.01258	4.18766	7.1888	2.84575	1.5271e-21
CYTH4	1.90597	1.73309	1.60312	0.12602	0.121335	0.126738	14.013	3.8087	1.55238e-21
FP236383	2408.52	1051.44	1626.58	122.734	143.139	188.618	11.1917	3.48436	1.8589e-21
KDM6B	7.28752	6.86661	7.20302	0.814735	0.933258	1.01231	7.73724	2.95182	1.88714e-21
PLEKHB1	0.00798712	0.0268015	0.0390192	1.00646	1.42645	0.978352	0.0216365	-5.53039	1.895e-21
SCD	19.4001	18.6266	19.0479	135.367	106.111	176.214	0.136643	-2.87152	2.23306e-21
MAST4	0.665689	0.592702	0.622383	0.031479	0.0218953	0.0492723	18.3228	4.19557	2.66769e-21
NGF	2.17979	1.1937	1.16971	0.0001	0.0001	0.0001	15144	13.8865	2.75311e-21
SPRY2	26.5691	27.056	24.3183	3.41756	2.78188	4.40194	7.35218	2.87817	3.55305e-21
HIST1H4C	23.8253	9.27734	15.0526	0.481524	0.416088	0.202501	43.773	5.45197	3.91242e-21
SIRT1	23.8038	26.1526	25.6138	3.92811	2.44968	4.01012	7.27483	2.86291	4.42056e-21
FP671120	608.074	267.331	394.275	30.5886	36.4801	46.8466	11.1458	3.47843	4.80247e-21
LYST	5.45079	6.8809	5.91721	0.637003	0.43674	0.981409	8.87958	3.15049	5.82548e-21
SSRP1	10.7039	10.1882	10.724	66.763	67.5217	66.3676	0.157567	-2.66596	7.1608e-21
ZNF230	5.46914	5.33563	5.33453	0.658329	0.500736	0.743373	8.48348	3.08466	9.62459e-21
PPTC7	20.8631	23.6192	22.1726	2.98377	2.06325	3.87216	7.4732	2.90173	9.71669e-21
SMG1P3	5.82823	6.81262	5.59886	0.236641	0.0978422	0.470922	22.6466	4.50122	1.36538e-20
SIX4	10.5757	9.93236	10.1526	1.4648	1.22407	1.75007	6.90721	2.7881	1.56104e-20
SNAPC1	58.2446	59.3374	57.6665	8.23386	6.06278	10.8134	6.97923	2.80307	1.57222e-20
SVEP1	0.210324	0.222839	0.24102	0.00564116	0.0001	0.00285321	78.4447	6.2936	1.75576e-20
SMYD3	0.227862	0.287732	0.165782	3.21753	2.64315	2.85611	0.0781682	-3.67727	1.90836e-20
HIVEP2	47.2825	54.9421	53.2107	3.74215	2.90677	7.9044	10.6804	3.41689	2.10079e-20
AOC3	1.61206	1.35543	1.55145	0.101682	0.0893742	0.0923164	15.947	3.99521	2.65529e-20
EGOT	4.93292	5.42753	6.1218	0.372693	0.238181	0.424066	15.9258	3.99329	2.72089e-20
NBPF10	16.3081	16.2114	17.6454	2.57709	2.6238	2.7779	6.28727	2.65243	4.04453e-20
CDC14A	4.86586	4.68338	4.6286	0.536844	0.359955	0.652256	9.15257	3.19418	4.48316e-20
AC107959	0.853708	0.68556	0.805932	0.0001	0.012935	0.016709	78.8462	6.30097	4.89859e-20
ZBTB20	0.0876032	0.0939429	0.106446	0.00316627	0.00240073	0.00322195	32.7676	5.0342	6.3935e-20
ZNF776	10.2507	11.2492	11.395	1.64221	1.08766	1.81199	7.24259	2.85651	8.00444e-20
RN7SL2	131.953	38.514	57.1337	3.10454	3.17046	2.11248	27.1357	4.76212	9.91301e-20
AC108134	0.36987	0.474933	0.295986	0.0001	0.0001	0.0001	3802.63	11.8928	1.16067e-19
LAMB3	192.45	162.022	188.109	27.8577	29.8878	23.074	6.71349	2.74706	1.19233e-19
CREBRF	4.69966	5.41625	5.12718	0.445929	0.359998	0.842563	9.2467	3.20894	1.34533e-19
RHEX	4.48028	3.62361	4.32459	32.6647	36.5396	27.6494	0.128322	-2.96216	1.4958e-19
NAV3	7.3506	9.43397	9.26006	0.87627	0.727877	1.54868	8.26072	3.04627	1.57757e-19
NR4A3	1.59696	2.39843	2.33498	0.14469	0.137203	0.225124	12.4855	3.64218	1.9949e-19
HIST1H4E	4.85006	3.81368	3.95386	0.092867	0.22913	0.074153	31.8506	4.99325	2.74486e-19
DUSP5	27.6131	27.3373	28.9513	4.44844	4.01407	4.84868	6.30309	2.65606	2.84998e-19
SLC6A9	0.040578	0.0339719	0.086952	1.31832	1.37255	1.16394	0.0418962	-4.57704	3.09535e-19
TET3	19.7847	21.2395	20.7013	2.83982	1.9663	3.9351	7.06143	2.81996	4.93082e-19
NBPF19	49.4335	47.6165	49.2037	3.18647	5.02322	1.5158	15.0382	3.91056	6.44004e-19
AL365205	2.07974	2.00696	2.06434	15.7942	16.5736	11.9784	0.138705	-2.84991	6.46657e-19
TIMM23B	10.4672	10.5198	11.0991	1.20326	0.557576	1.33534	10.3631	3.37339	6.62052e-19
CSF2	210.501	195.046	192.705	33.496	34.2131	26.1285	6.3754	2.67251	7.04362e-19
CD24	18.4858	18.375	18.0307	106.46	93.2422	122.751	0.170231	-2.55444	7.16646e-19
NEDD9	4.60235	4.60912	4.50647	0.68443	0.490886	0.791945	6.97311	2.8018	9.37719e-19
CHD9	6.93424	9.31012	8.23097	1.36222	0.854627	1.47011	6.63835	2.73082	1.25322e-18
ZNF442	2.31845	2.14022	2.92798	0.260393	0.235545	0.267948	9.66983	3.27349	1.35215e-18
EDN1	9.90551	9.2066	10.1966	1.25461	1.1026	1.09066	8.5005	3.08755	1.55971e-18
MARCKSL1	5.97572	5.13905	4.99577	41.1692	47.4395	31.3276	0.134326	-2.89619	1.69842e-18
ZNF79	20.4035	21.2997	20.3756	2.95984	2.79594	3.73774	6.53908	2.70909	1.77205e-18
USP31	7.27358	4.65912	7.49735	1.03434	0.757693	0.72301	7.72553	2.94963	1.7937e-18
TRIM29	0.725871	0.606647	0.650277	0.0168156	0.0401558	0.0131605	28.2724	4.82132	1.83189e-18
CMYA5	0.863768	1.05764	1.04722	0.0193586	0.0231966	0.0788298	24.4563	4.61214	1.93781e-18
CXCL2	312.898	301.562	285.516	57.3779	52.5637	44.4864	5.82781	2.54295	1.96557e-18
FILIP1L	31.1152	28.1189	31.6564	4.10623	2.10815	5.25274	7.92618	2.98663	2.07309e-18
HIST2H2BF	1.79556	1.60488	1.5575	0.11175	0.0468801	0.114793	18.1329	4.18054	2.28882e-18
SEC24A	17.7347	20.7421	19.0447	2.02718	1.39694	3.58242	8.20967	3.03732	2.30626e-18
TMPRSS11F	0.363295	0.461648	0.500296	0.0001	0.0001	0.0001	4417.46	12.109	2.35275e-18
LACC1	14.5529	18.0984	17.7649	1.52716	1.02395	2.78247	9.45259	3.24071	2.40659e-18
SDC1	5.81145	5.26204	6.01158	41.3077	45.3033	29.876	0.146669	-2.76936	2.44846e-18
ING3	12.1074	12.0623	11.2451	1.94042	1.63657	2.26423	6.06291	2.60001	2.56227e-18
HIVEP1	7.15844	8.82637	6.43116	1.38311	0.937399	1.08548	6.58134	2.71838	2.74685e-18
CXCL8	1019.13	1125.44	1019.14	193.667	136.809	218.072	5.76742	2.52793	2.7785e-18
SAA1	75.1981	74.8008	74.818	517.663	655.053	408.259	0.142201	-2.81399	2.78237e-18
HIST1H1C	74.8558	58.414	65.879	9.38067	9.08876	6.25954	8.05326	3.00957	2.94113e-18
IL36G	3.20072	3.22548	2.67713	0.0001	0.0869159	0.0795699	54.6465	5.77206	3.12491e-18
PAX8-AS1	6.64817	7.66124	7.27353	0.489393	0.295639	1.07467	11.6056	3.53675	4.20309e-18
NUAK2	50.8205	51.0052	50.1715	8.18698	8.40367	5.24309	6.96158	2.79941	4.28163e-18
IRF1	22.1997	21.9546	24.3898	3.88599	4.23618	3.46788	5.91405	2.56415	4.30675e-18
SKINT1L	1.25964	1.852	1.45865	0.0531604	0.0517992	0.0657372	26.7743	4.74278	4.50044e-18
KIF12	1.26575	1.32706	1.08989	10.4254	14.4023	8.68423	0.109892	-3.18584	4.61338e-18
AC026310	0.970266	1.49372	1.4189	0.0001	0.0001	0.0001	12943	13.6599	4.62975e-18
RND3	52.1087	54.528	51.9428	8.67084	7.18716	11.4749	5.80177	2.53649	6.18049e-18
PYGL	4.9609	4.68923	4.68993	27.1317	23.2545	31.2398	0.17568	-2.50898	6.25859e-18
HIST1H1B	5.90853	4.11224	5.23984	0.270812	0.175236	0.129122	26.5323	4.72968	6.85637e-18
ODC1	342.428	345.386	356.088	69.2388	58.8745	69.0519	5.29456	2.40451	6.9053e-18
AC004678	2.6531	2.25789	3.12356	0.0059	0.090089	0.012813	73.8455	6.20644	7.0659e-18
PBXIP1	1.53098	1.25391	1.51719	10.0335	11.5542	9.4998	0.138386	-2.85323	8.26495e-18
SERTAD2	52.9607	55.4779	56.3895	8.46421	6.30812	11.8614	6.18869	2.62963	8.67621e-18
ZNF462	17.4279	19.1627	18.683	1.73177	1.30121	3.45974	8.51316	3.08969	9.65782e-18
AEN	54.2858	54.2262	52.6242	10.6171	9.54363	10.3899	5.2744	2.39901	1.18828e-17
TMSB15A	0.323867	0.400929	0.858581	12.9117	9.89914	9.39718	0.049161	-4.34634	1.32567e-17
C10orf99	0.0001	0.0001	0.0001	1.59352	1.30448	0.770889	8.17687e-05	-13.5781	1.37223e-17
FBN2	0.0840324	0.0459723	0.0883511	0.0001	0.0001	0.0001	727.853	9.5075	1.64385e-17
SNAI2	15.2913	44.0512	42.9798	3.5716	2.54898	3.22254	10.9516	3.45307	1.94782e-17
GDNF	1.99666	2.25975	2.33677	0.211364	0.117851	0.247034	11.4416	3.51621	2.31893e-17
EPC1	13.3489	13.9375	13.832	1.17298	0.43897	1.8566	11.8546	3.56738	2.41681e-17
DNASE2	1.95682	1.42049	1.46031	13.7142	16.1918	10.9384	0.11844	-3.07777	2.57251e-17
DDX60L	2.31261	2.53124	2.36229	0.282784	0.330306	0.398669	7.12239	2.83236	3.2793e-17
NFAT5	9.08299	12.9601	10.5403	0.776098	0.221347	1.11756	15.4059	3.94541	3.29777e-17
AC096677	0.0001	0.0001	0.0001	1.9703	1.46217	1.03628	6.7133e-05	-13.8626	4.28515e-17
AC007728	0.767808	0.674023	1.09611	0.0001	0.0197197	0.0258399	55.5838	5.79659	4.30875e-17
NEDD4L	19.7948	21.1573	21.4461	2.99442	1.4226	3.76817	7.6233	2.93042	4.36304e-17
ATAD2B	6.40559	8.16167	7.667	0.581933	0.33582	1.17041	10.6478	3.41248	4.58923e-17
EFNB2	10.9561	10.9961	11.0982	1.54574	0.976653	2.17759	7.03204	2.81394	4.67596e-17
NR1D2	49.5325	55.0619	52.6831	7.72711	6.41735	12.0758	5.99832	2.58456	4.99245e-17
IL6R	7.88494	9.35183	8.44827	0.0635935	0.432685	0.106593	42.6045	5.41293	5.19566e-17
AHR	25.8524	29.7197	27.9429	3.65938	2.27935	5.68231	7.18652	2.84529	6.16642e-17
HIST2H4B	6.48814	9.09329	9.8412	0.782597	0.99208	0.633372	10.5574	3.40018	6.57764e-17
CLK4	7.43343	7.30767	6.68898	1.14426	0.578982	1.27687	7.14309	2.83655	6.64701e-17
ALDH8A1	1.9128	1.73605	1.7581	0.126786	0.154286	0.0924644	14.475	3.85549	7.09976e-17
IL7R	0.698709	0.773465	0.720658	0.0491653	0.0311506	0.0097034	24.3596	4.60642	8.10366e-17
SDE2	33.1641	35.9394	32.8028	5.15865	3.24591	7.34543	6.47025	2.69382	8.23415e-17
AC073052	4.16401	2.66244	4.7188	0.0001	0.0001	0.121623	94.7707	6.56637	9.76019e-17
UHRF1BP1L	16.6109	20.7832	19.205	2.03745	1.28913	3.68242	8.0752	3.0135	1.03331e-16
ZNF654	12.061	13.9105	13.18	1.22995	0.964388	2.57719	8.20523	3.03654	1.07539e-16
FRMD6	15.2097	18.4956	17.1301	1.40363	2.01521	3.44924	7.4017	2.88786	1.64843e-16
RASGEF1B	0.370919	0.33857	0.291503	0.016467	0.0200899	0.0231753	16.758	4.06678	1.69775e-16
RLF	57.5209	62.9125	60.536	8.18293	5.58235	13.3277	6.67958	2.73976	2.17116e-16
HIST1H4D	14.145	10.4413	9.83718	0.173966	0.648326	0.367934	28.9218	4.85409	2.2657e-16
AC025165	0.0001	0.0001	0.0001	2.56786	3.20653	0.172191	5.04492e-05	-14.2748	2.85999e-16
Z83844	0.0001	0.0001	0.0001	1.72761	2.02828	0.13999	7.70045e-05	-13.6647	3.21193e-16
ERN1	4.48543	4.79895	5.01369	0.86751	0.713019	0.999625	5.54156	2.47029	3.36516e-16
PDZK1	6.13261	5.38211	5.33893	28.9762	26.8669	44.1897	0.168481	-2.56934	3.42463e-16
KDM6A	12.6577	13.661	12.1146	1.72389	1.15904	2.81059	6.75035	2.75496	3.69781e-16
GPCPD1	9.89149	11.1715	10.5232	1.5028	1.11288	2.36832	6.33752	2.66392	3.83256e-16
STYK1	6.09858	6.24618	5.30016	0.935156	0.529391	0.832908	7.6802	2.94114	4.05901e-16
ODC1-DT	4.36359	3.98703	3.74837	0.45821	0.294238	0.650192	8.62587	3.10867	4.1227e-16
SLC16A6	2.13321	2.26892	2.0956	0.201479	0.158867	0.296656	9.88996	3.30596	4.37741e-16
PTMAP5	1.72418	2.15623	1.8046	17.4631	13.7142	13.7817	0.126449	-2.98338	4.46237e-16
TEF	15.0568	12.8282	14.371	2.40713	2.12632	3.19145	5.47012	2.45157	4.56497e-16
DCAF17	4.65689	5.31854	4.80463	0.162933	0.111805	0.550842	17.9026	4.1621	4.74566e-16
HCFC2	5.28315	6.43302	6.45604	0.370432	0.270097	0.937008	11.5194	3.52599	5.44528e-16
ZNF274	12.5666	12.7351	12.354	2.66153	2.41971	2.63536	4.87982	2.28683	5.66706e-16
HMOX1	80.3838	64.3206	72.1226	14.391	14.4371	11.3416	5.39777	2.43236	6.01227e-16
TMEM98	0.951749	0.935757	0.821115	6.11108	5.58413	5.57194	0.156866	-2.6724	7.11982e-16
AC245297	7.12224	7.44564	6.89895	0.397503	0.333298	0.847603	13.6003	3.76557	7.52575e-16
HIST2H4A	7.82223	8.62562	9.20533	0.769291	1.00628	0.423384	11.6661	3.54425	7.71756e-16
ROR1-AS1	1.1371	1.82657	1.65237	0.126246	0.0812625	0.144623	13.1088	3.71247	9.54952e-16
OGDHL	1.56496	1.29324	1.73629	9.04856	9.33647	8.19629	0.172847	-2.53243	9.84915e-16
AKR1B15	0.488057	0.129705	0.703586	0.0001	0.0001	0.0001	4404.49	12.1048	1.01216e-15
KAT6A	6.43652	7.68491	8.85846	0.562421	0.479102	1.45268	9.21332	3.20372	1.09769e-15
MED13	28.4027	34.3687	31.557	4.27843	3.37599	7.41997	6.25752	2.64559	1.12909e-15
AC084880	18.5497	16.2753	17.9113	1.17364	1.67251	0.542204	15.564	3.96014	1.19921e-15
FAM210B	1.54066	1.12466	1.48528	8.7641	7.90652	10.5449	0.152509	-2.71304	1.30177e-15
RN7SL4P	19.1438	5.99685	8.28707	0.295131	0.296599	0.298427	37.5526	5.23084	1.3091e-15
ADAM32	1.14441	1.22451	1.2134	0.169908	0.14796	0.153788	7.59521	2.92509	1.31194e-15
JUN	239.545	219.744	224.603	46.151	49.8857	43.7035	4.89402	2.29102	1.33935e-15
RSAD2	0.303074	0.238284	0.182782	0.0001	0.00722094	0.0001	97.5806	6.60852	1.36982e-15
CDK17	12.2522	14.4788	13.1415	1.72663	1.18573	2.95414	6.79665	2.76482	1.37067e-15
KYNU	0.13059	0.12998	0.0885614	0.00605189	0.0039098	0.00252517	27.9599	4.80529	1.52426e-15
ENTPD2	0.0001	0.0165962	0.0001	0.45655	0.556861	0.405827	0.0118347	-6.40083	2.00168e-15
ZSWIM6	11.17	12.6424	11.2108	1.85623	1.29547	2.69768	5.98749	2.58195	2.04288e-15
NLRP10	0.305425	0.255426	0.355119	0.00957017	0.00771732	0.0001	52.6797	5.71918	2.47873e-15
GRIN2A	0.0233442	0.0573427	0.0505887	0.0001	0.0001	0.0001	437.585	8.77342	2.52488e-15
TMEM179B	1.03147	1.03394	1.16411	10.1767	13.5269	7.2857	0.104214	-3.26238	2.53365e-15
GATA6	9.48197	9.10189	9.82154	1.63597	1.58697	1.89993	5.54482	2.47114	2.61687e-15
CXCL6	23.2837	23.8782	23.6821	118.533	100.462	120.702	0.208551	-2.26153	2.91041e-15
GM2A	1.66646	1.36935	1.40971	8.84543	9.41811	7.94846	0.169599	-2.5598	3.18759e-15
RYBP	29.0942	31.4797	28.8699	4.76903	3.62182	7.48904	5.63252	2.49378	3.30009e-15
AC023906	32.7045	31.8438	30.4139	4.75456	4.2508	5.82285	6.40416	2.67901	3.44052e-15
LINC00513	4.38133	4.38539	4.14203	0.267958	0.488642	0.371352	11.4444	3.51657	3.48339e-15
HBP1	26.9695	28.3537	28.7132	5.1149	3.8819	7.23398	5.17759	2.37228	3.90849e-15
ANXA4	6.95095	7.25238	7.1027	34.7512	30.0887	35.3164	0.212728	-2.23292	4.27943e-15
HOXA5	4.95825	4.1852	4.35595	25.1621	23.9539	24.9786	0.182192	-2.45647	4.50837e-15
PPM1D	20.4139	20.2796	18.9244	3.81356	3.3955	5.05132	4.86264	2.28174	4.5116e-15
SLC8A1	0.0488516	0.0672585	0.0446086	0.0001	0.0001	0.00200948	72.7407	6.18469	4.84529e-15
RGPD5	7.20442	7.99701	7.88687	0.938225	0.668249	1.79034	6.79705	2.76491	5.11114e-15
MRC1	0.207229	0.311823	0.284988	0.00815	0.0001	0.00849	48.0311	5.5859	5.50796e-15
ALDH4A1	0.196547	0.220584	0.156076	2.19849	1.96302	1.66264	0.0984191	-3.34492	5.61221e-15
CCDC174	19.3953	18.6826	18.383	3.17918	3.26196	4.658	5.08696	2.3468	6.10752e-15
FNIP1	34.3903	41.3875	37.2996	5.01046	4.10439	9.4392	6.09448	2.6075	6.65289e-15
FDPS	9.63643	9.44167	10.6656	49.0922	51.9752	44.0634	0.204944	-2.2867	7.03832e-15
KLF11	28.7402	28.5935	29.7033	6.39158	4.88361	7.42529	4.65426	2.21855	7.06787e-15
HECTD2	4.07787	4.79789	4.3604	0.584155	0.396121	0.995748	6.69838	2.74381	7.4633e-15
MYPN	0.408095	0.425428	0.425726	0.0294356	0.0261333	0.034312	14.0102	3.80841	7.99716e-15
AC020900	1.60968	2.37953	1.81382	0.067004	0.0001	0.0001	86.3495	6.43212	9.30052e-15
INO80	22.9445	24.8962	24.067	4.66638	3.51529	6.32786	4.95589	2.30914	9.97208e-15
MKLN1	9.95596	26.3128	23.8922	2.03856	1.65991	3.28115	8.61952	3.10761	9.99443e-15
CDH16	6.34659	5.88736	6.53534	32.4102	43.4827	27.7068	0.181171	-2.46458	1.00581e-14
INHBA	115.445	155.632	125.039	16.8463	9.79971	29.3197	7.07785	2.82331	1.2577e-14
QARS	4.31971	3.91873	4.86493	22.3832	26.3484	19.5993	0.191763	-2.3826	1.29557e-14
ANKRD33B	16.9418	17.7803	17.6222	3.05613	2.23859	4.62397	5.27734	2.39981	1.37477e-14
TMSB10	748.802	632.937	639.621	4109.12	4761.07	2716.51	0.174455	-2.51907	1.3838e-14
AC241952	1.80421	2.16643	1.89107	0.19618	0.117828	0.336166	9.01558	3.17242	1.40587e-14
FAM126B	5.28824	7.53979	6.45436	0.725144	0.465159	1.3761	7.5134	2.90947	1.40812e-14
ALAD	1.23672	1.19647	1.36984	7.51315	7.33066	6.45245	0.178577	-2.48538	1.56912e-14
ZNF569	0.338475	0.281117	0.151776	0.00842902	0.0001	0.0001	89.3923	6.48208	1.61775e-14
LINS1	5.52712	5.38895	5.64639	0.978115	1.03174	1.22779	5.11559	2.3549	1.62556e-14
CDKN2AIP	14.4858	15.3023	14.8026	3.01193	2.07619	3.65044	5.10275	2.35127	1.64121e-14
IPMK	13.2065	14.9415	14.3412	2.09259	1.67561	3.65865	5.72103	2.51628	1.72579e-14
VXN	0.480035	7.02621	7.365	0.0592254	0.0111037	0.0415254	132.952	7.05476	1.86292e-14
DLX4	0.247571	0.138842	0.200556	2.59259	2.52187	1.59736	0.0874531	-3.51535	1.99064e-14
IL23A	4.97681	4.91501	5.13054	0.414748	0.599487	0.358125	10.9464	3.45238	2.12234e-14
RAB5A	30.3105	32.5522	35.5829	4.23186	3.20311	8.18731	6.30161	2.65572	2.12574e-14
ETS1	53.7161	56.3644	55.9553	8.22295	5.81435	14.1299	5.89464	2.5594	2.1519e-14
AC009804	12.0516	10.2468	7.64808	0.400392	0.5505	0.139606	27.4613	4.77933	2.15205e-14
RGPD6	7.36757	8.10336	8.15123	0.942545	0.678417	1.88668	6.73449	2.75157	2.18712e-14
SLC25A23	4.86079	4.72655	5.04601	23.8258	34.2887	21.6546	0.183446	-2.44657	2.19691e-14
DDR2	1.29393	1.38929	1.36768	0.0764349	0.0473222	0.192588	12.8054	3.67868	2.61154e-14
NXPH4	0.114552	0.219804	0.295554	5.42926	1.86612	3.674	0.0574244	-4.12219	2.74175e-14
COL14A1	1.80804	1.72372	1.78474	8.80604	6.8201	13.2914	0.18385	-2.4434	2.98157e-14
RASAL1	0.167453	0.143856	0.137657	1.50345	1.44911	1.213	0.107781	-3.21383	3.22883e-14
INO80D	7.56652	9.12502	7.87313	1.06636	0.910906	2.13915	5.96748	2.57712	3.32354e-14
TMEM75	1.29521	1.35235	1.53176	0.09481	0.0472458	0.122062	15.8237	3.98402	3.36231e-14
BX571818	4.65831	5.34539	4.80871	23.5039	21.8152	28.8974	0.199584	-2.32493	3.43855e-14
APEH	3.64302	3.30976	3.58144	17.3384	19.1726	15.4582	0.202701	-2.30257	3.45059e-14
SHMT1	3.0726	2.48893	3.09684	14.1834	14.2733	12.8386	0.20967	-2.25381	3.5829e-14
CFI	0.119916	0.14797	0.182007	1.13794	1.42691	2.33169	0.0918797	-3.44411	3.71423e-14
AC067931	3.52388	3.93893	3.89164	0.144534	0.315268	0.184415	17.6252	4.13957	3.72563e-14
PTMA	44.4773	34.776	46.985	192.117	167.198	247.727	0.207956	-2.26565	3.83514e-14
CA12	5.95536	5.81165	5.92008	28.9935	25.5829	24.9779	0.222327	-2.16924	4.11511e-14
CORO1A	0.0191241	0.0109873	0.0110902	0.336237	0.407869	0.330546	0.0383395	-4.70502	4.34763e-14
FOSB	2.03684	1.88673	2.08495	0.120668	0.213355	0.0562284	15.3965	3.94453	4.70285e-14
ZNF165	10.2963	10.9939	10.9198	1.89562	1.98639	2.05888	5.42174	2.43876	4.95684e-14
ICAM1	120.637	118.719	121.203	27.2834	29.5769	24.0197	4.45795	2.15638	5.022e-14
PGAP3	0.0806332	0.145932	0.137963	1.42382	1.92479	1.1694	0.0806832	-3.63159	5.1127e-14
ZNF436	8.10932	8.02889	8.22268	1.3912	1.04583	1.96751	5.53086	2.4675	5.12544e-14
FCAMR	0.309201	0.189047	0.322427	1.96897	2.70432	3.12734	0.105206	-3.24871	5.54263e-14
LINC00641	20.5037	21.7555	22.3476	3.60933	2.47516	5.74626	5.46092	2.44914	5.6919e-14
ANKRD13C	24.5991	25.1713	25.5297	5.19075	3.88953	7.04518	4.66964	2.22331	5.83747e-14
TRIM45	0.557756	0.586739	0.741475	4.27815	3.77615	4.0212	0.156181	-2.67871	5.95987e-14
SPCS3	2.19867	2.72323	2.52909	11.8747	9.53713	15.6686	0.200941	-2.31516	6.22196e-14
CLK1	40.4815	44.9472	43.0515	8.96319	7.3443	11.8703	4.55963	2.18892	6.49809e-14
ASAP2	32.5981	26.996	37.0984	1.68936	2.55362	6.25392	9.21153	3.20344	6.53626e-14
SLC37A4	0.336091	0.432765	0.292027	2.91696	2.52772	2.19216	0.138916	-2.84771	6.74815e-14
BEX3	19.3675	17.205	17.4792	88.661	94.8254	75.0212	0.209092	-2.25779	6.7781e-14
USP24	55.8349	67.356	62.8631	9.58218	7.12122	16.7472	5.56205	2.47562	6.82539e-14
TCN2	0.109247	0.0784966	0.197388	2.14667	2.47158	1.33541	0.0646882	-3.95035	6.85458e-14
SULT1A1	0.562758	0.506972	0.392642	2.8349	4.10559	2.77549	0.150512	-2.73205	8.04403e-14
NBPF8	34.404	37.4691	35.7275	8.14936	6.74608	9.79361	4.35823	2.12374	8.2223e-14
ZNF800	8.77481	10.7838	10.1232	2.04361	2.09086	2.3328	4.58955	2.19835	8.26995e-14
IFFO2	6.88863	7.08003	7.57841	1.3267	1.54385	1.54966	4.87467	2.2853	8.35003e-14
LPAR6	0.234841	0.337595	0.336278	0.00168977	0.00353184	0.016173	42.474	5.40851	8.57309e-14
KDM7A	2.74052	3.45848	3.18626	0.333715	0.231665	0.651162	7.7147	2.94761	8.79314e-14
SYNJ1	5.94303	6.48221	5.91176	0.910346	0.642585	1.52388	5.95975	2.57525	8.96591e-14
GAB2	9.5007	9.50654	10.0581	1.90554	1.61936	2.63038	4.72201	2.2394	9.17098e-14
IL1A	1.79192	2.12774	2.09309	0.215447	0.18554	0.098197	12.0451	3.59038	9.44988e-14
CPEB4	2.49105	2.46838	2.17052	0.166361	0.123311	0.424925	9.97757	3.31869	9.61867e-14
LGALS3BP	24.2422	21.4581	21.8859	124.563	171.413	88.3734	0.175846	-2.50762	9.73766e-14
EVI2B	0.85042	1.1405	1.29501	0.0552142	0.0661738	0.0854808	15.8841	3.98951	9.81373e-14
LIG4	20.5133	23.91	22.1679	2.89109	1.61997	5.17797	6.87284	2.78091	9.88932e-14
RICTOR	6.89652	10.0914	8.73549	1.55429	1.03541	2.2183	5.35013	2.41958	1.04916e-13
RNF6	59.1934	60.794	60.5783	10.1052	5.77669	15.2739	5.79559	2.53495	1.12752e-13
AC099329	0.25258	0.311851	0.183361	0.0001	0.0001	0.0111587	65.8342	6.04076	1.148e-13
SNORD68	34.5395	31.5555	35.0535	1.22612	1.00306	3.35594	18.1104	4.17874	1.1929e-13
UTY	5.09517	6.45864	5.7416	0.874623	0.754245	1.49436	5.53767	2.46928	1.19798e-13
PLD6	17.3139	16.7215	17.5002	3.98033	3.48118	3.23383	4.81851	2.26859	1.23425e-13
MTSS1	7.64382	8.27717	7.93	1.63561	1.49949	2.10988	4.5474	2.18504	1.33058e-13
YOD1	42.2761	49.6458	45.9786	6.68841	4.64497	12.2395	5.84997	2.54843	1.35899e-13
NES	0.986806	1.21982	0.903873	5.07819	6.33436	5.92236	0.179435	-2.47846	1.40116e-13
AOX1	2.93863	3.52817	3.67833	0.472345	0.518694	0.665085	6.12583	2.6149	1.41174e-13
RNASET2	3.60982	3.30938	3.24937	18.0584	19.6886	12.8184	0.201098	-2.31403	1.41392e-13
CPEB2	5.63628	9.37237	8.4653	1.47898	0.809693	1.67267	5.92575	2.567	1.43507e-13
BNC1	0.553265	0.548032	0.587279	0.00881813	0.0213319	0.0504543	20.949	4.38881	1.49173e-13
CMBL	2.31651	1.87806	2.29584	11.4357	10.0183	10.0116	0.20627	-2.27739	1.51001e-13
RCHY1	12.1316	13.8658	12.498	2.60209	1.71861	3.47757	4.9364	2.30346	1.55964e-13
TNFRSF10B	68.7074	70.1383	64.0508	17.3401	14.4507	16.9016	4.1669	2.05898	1.56232e-13
ATF6B	3.36657	2.43335	2.70475	14.8841	17.409	12.6329	0.189304	-2.40122	1.5656e-13
RASEF	20.5681	23.4372	22.8892	2.99145	1.97843	5.78491	6.21996	2.63691	1.91035e-13
SH3BP1	1.44119	1.00707	1.21257	7.09262	9.72428	5.96297	0.160704	-2.63752	1.9152e-13
ZC3H12C	10.6412	13.9446	12.4159	1.72428	1.22452	3.24507	5.97392	2.57868	1.97131e-13
AC080038	3.29497	2.96645	2.98805	14.0526	16.5333	12.6802	0.213781	-2.2258	1.99755e-13
POU5F1	1.27295	0.892155	1.00331	6.62588	6.69507	6.37931	0.160832	-2.63638	2.06082e-13
BIRC2	70.7324	63.829	74.0731	11.6933	10.1104	20.1621	4.97153	2.31369	2.10912e-13
RALGAPA1	2.22572	2.5881	2.45127	0.435125	0.239723	0.542908	5.96597	2.57676	2.24186e-13
RPS4XP1	3.38725	3.11199	2.73958	0.234909	0.177597	0.055567	19.738	4.3029	2.38859e-13
BRAF	6.19455	6.9005	8.47745	1.27484	0.869677	1.94611	5.27364	2.3988	2.40031e-13
SMURF1	34.85	35.5863	36.1723	8.46612	7.30154	9.81075	4.16791	2.05932	2.47594e-13
DUSP1	39.4114	40.1722	40.6542	10.1758	9.01471	8.45561	4.34917	2.12074	2.57381e-13
GHDC	0.967559	0.75253	0.773369	5.89881	6.59565	4.04383	0.150769	-2.72959	2.65139e-13
MGST2	0.462231	0.594498	0.467514	3.61398	4.25034	3.06175	0.139505	-2.84161	2.73849e-13
MMP19	0.564956	0.701309	0.727028	0.0430484	0.0557178	0.0631276	12.3124	3.62203	2.89975e-13
DUSP16	20.1307	18.4283	18.5857	3.72027	3.01758	5.62682	4.62161	2.2084	2.93725e-13
CNPY4	0.606114	0.5523	0.697265	5.19288	4.14377	3.76743	0.141611	-2.82	3.04613e-13
ZKSCAN2	4.92096	5.05766	4.92818	0.771121	0.577669	1.27329	5.6851	2.50719	3.0557e-13
RPP38	31.0854	33.6948	29.5949	6.49772	6.8697	8.07397	4.40154	2.13801	3.11848e-13
CNOT4	18.5031	18.7129	19.4258	4.53521	4.1052	5.29002	4.06605	2.02363	3.23944e-13
FOS	1.57516	2.23521	2.45216	0.157148	0.231252	0.268248	9.53712	3.25355	3.31008e-13
GORAB	15.055	15.828	14.3142	2.69235	1.44146	3.69734	5.77147	2.52894	3.31733e-13
SPAG9	62.6997	69.7138	70.6985	9.88784	5.27342	16.8944	6.33623	2.66363	3.33181e-13
IKZF5	12.7745	13.4507	13.6366	2.85149	1.85357	3.57674	4.81318	2.26699	3.35956e-13
RADIL	0.468257	0.608024	0.50947	0.0519119	0.05412	0.050599	10.1241	3.33972	3.54171e-13
ABCC2	0.946012	1.19989	0.90285	0.13909	0.096248	0.158838	7.7345	2.95131	3.70437e-13
LINC02003	1.28029	1.47573	1.2139	0.106613	0.054488	0.131256	13.579	3.7633	3.75167e-13
IDH2	9.07241	7.982	8.03178	39.274	43.3123	32.0045	0.21892	-2.19153	3.9004e-13
NFKB1	42.9635	45.1716	46.3941	10.5723	8.26606	13.2014	4.19882	2.06999	4.01697e-13
SMPDL3B	0.622931	0.390759	0.521997	3.32279	4.50124	4.01212	0.129746	-2.94624	4.09361e-13
ZNF134	10.0505	9.61125	10.0597	2.11444	1.72979	2.64644	4.57909	2.19506	4.1631e-13
ASNS	1.91846	1.91461	1.8139	9.27853	8.76289	8.4346	0.213286	-2.22914	4.19575e-13
NBPF12	18.0651	16.2501	13.5762	2.31177	2.36274	4.56344	5.18421	2.37412	4.39385e-13
B4GAT1	1.01615	0.629231	1.0062	6.79807	7.55131	5.31626	0.134833	-2.89075	4.55259e-13
AMOTL2	34.4871	51.3294	46.3674	8.48541	8.8086	11.7882	4.54518	2.18434	4.92575e-13
PAQR6	0.352973	0.600546	0.518684	4.52273	5.11148	3.0495	0.11607	-3.10693	5.01203e-13
RELB	28.4656	26.3094	25.621	4.05157	5.77223	2.40525	6.57418	2.71681	5.19555e-13
JAZF1	13.0432	13.7296	12.1813	2.89813	2.50497	3.4993	4.37568	2.12951	5.32793e-13
NEURL1B	0.032446	0.040439	0.042531	0.574851	0.379604	0.452774	0.0820165	-3.60794	5.3543e-13
BCL2A1	3.05787	2.47964	1.92923	0.151193	0.201564	0.105368	16.2985	4.02666	5.77837e-13
AC092118	0.05279	0.136695	0.0196044	1.61794	1.73007	1.51493	0.0429964	-4.53964	6.31767e-13
AL353622	0.225658	0.061989	0.234121	2.62927	4.02597	2.16602	0.0591489	-4.07951	6.3607e-13
AL731533	0.130565	0.18016	0.145542	2.86484	2.67905	2.45014	0.0570759	-4.13097	6.73564e-13
ZNHIT6	38.1709	39.2926	38.3842	8.78469	6.9039	11.4753	4.26477	2.09247	6.8868e-13
KIAA1549L	0.0458639	0.0794538	0.0832915	0.00324977	0.0001	0.0001	60.4704	5.91816	6.96858e-13
CEP350	12.9344	17.3476	15.3985	2.66539	1.77954	4.24185	5.25862	2.39468	7.31778e-13
SIK1	9.84627	9.62438	10.2809	2.38049	1.91968	2.62356	4.29703	2.10334	7.74637e-13
FAM83C	0.537534	0.270394	0.301248	0.013342	0.010683	0.013898	29.2481	4.87027	8.22327e-13
SRFBP1	26.8212	29.2833	28.7453	5.51284	2.95863	7.56633	5.29061	2.40343	8.53575e-13
INTS12	17.9258	15.7806	16.6369	4.6513	2.68173	3.55659	4.62306	2.20885	8.65517e-13
AFF4	42.4617	54.6089	47.8146	7.32062	5.19886	13.6525	5.53588	2.46881	8.75935e-13
SLC25A10	1.35558	1.11486	1.66868	9.53162	11.4938	6.68078	0.149393	-2.74281	9.02847e-13
METTL7A	0.082772	0.0702572	0.078045	0.806545	0.658469	0.984866	0.0943206	-3.40628	9.17954e-13
CHIC2	19.824	17.1374	18.6121	3.63828	3.26977	3.96156	5.11275	2.3541	9.49809e-13
MALAT1	64.7825	87.4254	64.5096	11.8827	9.99398	21.177	5.03366	2.33161	9.8539e-13
SEPT6	0.224686	0.202093	0.21627	1.63699	1.09672	1.94463	0.137453	-2.86299	9.87781e-13
C1QL1	0.12285	0.200753	0.296729	2.74179	4.28611	2.02119	0.0685519	-3.86666	9.92053e-13
CDH6	1.4824	1.39602	1.56074	6.79024	5.067	7.81045	0.225708	-2.14747	9.92805e-13
SCIN	0.0284314	0.0335287	0.0482833	0.344999	0.284739	0.54957	0.0934815	-3.41918	1.02027e-12
TM4SF4	0.0389598	0.0001	0.063836	1.04228	0.957145	1.24174	0.0317466	-4.97725	1.04461e-12
CD163L1	0.480167	0.580888	0.667607	0.0441116	0.0583179	0.0539401	11.055	3.46662	1.04732e-12
ARNTL	9.23817	9.08731	9.2947	2.17942	1.56106	2.53912	4.3984	2.13698	1.07608e-12
ALDH1A1	3.40237	3.1072	2.7088	14.6914	12.0542	17.7175	0.207326	-2.27003	1.10545e-12
SALL2	0.243807	0.152779	0.26629	1.85605	1.36417	1.88884	0.129745	-2.94625	1.14486e-12
FAM214A	3.46987	4.1001	4.34293	0.759592	0.555859	1.03495	5.06846	2.34155	1.15138e-12
PCED1A	3.09936	2.29243	2.79828	15.9063	23.5061	12.0567	0.159126	-2.65176	1.16816e-12
ZNF460	1.90676	2.91093	2.34946	0.0198909	0.034053	0.198106	28.4354	4.82962	1.18711e-12
PFN1P2	2.28158	3.61211	0.427317	0.0518984	0.0459696	0.0428262	44.9273	5.48952	1.21518e-12
NAP1L4P1	1.77763	1.60167	1.71456	0.036545	0.147346	0.085449	18.9124	4.24126	1.22022e-12
EPC2	14.3866	15.7843	15.5191	2.23272	1.60795	4.31971	5.599	2.48517	1.28729e-12
AL133243	0.160998	0.298951	0.297661	0.0001	0.010967	0.002311	56.631	5.82352	1.33637e-12
CRYZL2P	0.349539	0.509956	0.327163	2.5357	2.28874	2.69292	0.157856	-2.66332	1.39279e-12
USP47	31.5635	35.1055	33.2532	5.78035	4.0372	9.83577	5.08424	2.34603	1.53674e-12
NT5DC4	1.33679	1.11622	1.29463	0.0945044	0.168202	0.159065	8.8855	3.15145	1.57343e-12
PTX3	88.8274	91.7309	87.6208	24.1414	19.9617	25.2381	3.86753	1.95141	1.61957e-12
HIST2H3A	1.97132	1.66584	1.50039	0.144324	0.096485	0.199475	11.6687	3.54458	1.64207e-12
NPTXR	0.500254	0.474246	0.393632	2.96863	3.11709	2.30148	0.163121	-2.61598	1.66459e-12
SLC9A3-AS1	0.768973	0.359199	1.07291	6.45861	7.92916	5.09095	0.113	-3.14561	1.75553e-12
HIST2H3C	1.98648	1.7075	1.45289	0.144324	0.096485	0.199475	11.6899	3.54719	1.8608e-12
STMN3	8.5882	8.2751	8.21539	38.1207	47.2517	30.2273	0.216944	-2.2046	1.94559e-12
PCDHGA10	0.0313771	0.0261957	0.0273705	0.375998	0.409517	0.279099	0.0797879	-3.64769	1.97321e-12
TNFRSF10D	29.5999	28.5777	29.6556	6.81427	5.55989	9.05448	4.09887	2.03523	2.10102e-12
TBC1D22B	23.5345	23.4841	23.7949	6.04525	5.2445	6.72549	3.93075	1.9748	2.12318e-12
MARVELD1	2.35826	2.17134	2.34437	11.97	14.0103	9.16145	0.195607	-2.35397	2.24066e-12
GPR37L1	0.93682	0.8229	0.924966	0.147297	0.09387	0.11443	7.5498	2.91644	2.26494e-12
LRRC45	1.17112	0.886948	1.04575	6.02735	6.95308	4.86649	0.173914	-2.52356	2.29373e-12
HTR5BP	0.558923	0.579152	0.761755	0.0162867	0.0463144	0.0341199	19.6424	4.2959	2.68249e-12
ANKLE2	31.8039	34.7415	32.6071	8.10673	6.56671	10.4744	3.94278	1.97921	2.83608e-12
POLR2J3	1.52784	2.01252	2.39721	11.4249	12.8476	8.61847	0.180523	-2.46975	2.91844e-12
TUFT1	31.0501	32.2393	31.4726	8.45451	8.1209	8.18983	3.82642	1.93599	3.2231e-12
C1R	0.809866	0.809869	0.888765	4.66676	4.77831	3.70123	0.190814	-2.38976	3.23605e-12
CCT6P1	19.6052	21.5766	20.0554	3.75938	2.22267	5.28069	5.43715	2.44285	3.25125e-12
CADM1	7.28572	7.38288	7.52973	1.78966	1.15125	2.18119	4.33383	2.11564	3.27248e-12
MRPL12	26.9723	29.5568	30.1812	136.524	161.485	99.5701	0.218095	-2.19697	3.28474e-12
SEPT14P12	4.39363	6.72513	7.72121	0.538972	0.700831	0.574814	10.3823	3.37606	3.30773e-12
INTS6	4.26395	4.66137	4.82294	0.964062	0.64655	1.39536	4.57365	2.19335	3.32164e-12
SMG1P4	2.29045	3.1746	3.25183	0.215676	0.0262236	0.233619	18.3313	4.19624	3.39413e-12
CCM2L	3.35205	3.53203	2.95783	17.368	20.453	12.5366	0.19544	-2.3552	3.4764e-12
APOBEC3C	2.30496	2.25331	2.62566	11.4093	12.4978	10.8146	0.206901	-2.27299	3.60742e-12
RRN3	40.501	43.5057	44.5023	9.8162	6.39458	13.064	4.38976	2.13414	3.70624e-12
ZNF256	10.0067	9.06553	9.77282	2.23847	1.72459	1.88915	4.92893	2.30127	3.81507e-12
CCNL1	24.8152	29.7607	24.7266	4.34078	3.31515	7.98407	5.0705	2.34213	3.92474e-12
ABCC9	0.168362	0.17163	0.234552	0.0001	0.0001	0.0101271	55.6347	5.79791	3.94089e-12
INPP5D	0.611346	0.572568	0.647878	0.0765146	0.0157108	0.0225796	15.9557	3.996	3.97323e-12
MUC17	0.0569743	0.0484651	0.0604767	0.0001	0.00218313	0.00302159	31.2771	4.96703	4.14417e-12
IFITM3	1.63774	2.73623	2.80797	18.0365	27.7869	12.1301	0.123926	-3.01245	4.25316e-12
NOTCH2NLA	9.60354	11.1342	10.5185	1.49312	2.21091	2.42833	5.09694	2.34963	4.34662e-12
ARHGAP31	9.61905	9.68236	9.77619	2.43223	1.975	2.94226	3.95641	1.98419	4.56687e-12
SLC30A1	30.5672	36.0675	33.3375	6.28863	4.48247	10.3267	4.73851	2.24443	4.61467e-12
PADI2	0.020597	0.00730249	0.0151792	0.260793	0.320696	0.22324	0.0535319	-4.22346	4.65054e-12
RBAK	18.6958	23.3248	15.8558	4.12338	2.75711	5.68613	4.60557	2.20338	4.78202e-12
SIK1B	16.3126	17.0356	16.0039	4.80643	3.42693	4.18703	3.97347	1.9904	4.84421e-12
ARL5B	22.9004	29.5778	25.7153	4.28539	2.93138	7.72356	5.23373	2.38784	4.97288e-12
ATXN7	2.7812	3.44914	3.88663	0.419409	0.657997	0.75271	5.52804	2.46677	4.99542e-12
SHISA5	3.65713	3.47946	2.66204	15.1659	18.5401	12.5774	0.21171	-2.23984	5.27818e-12
ZNF300P1	0.949507	1.03091	1.15058	0.0405647	0.109037	0.0976468	12.6634	3.66259	5.29591e-12
PAPPA	9.80726	11.9355	11.3138	1.9724	1.33525	3.3521	4.96364	2.3114	5.32365e-12
IL11	3.43329	3.1443	2.68294	0.50498	0.457599	0.303738	7.31296	2.87046	5.35923e-12
CD99L2	1.21986	1.1695	1.04866	6.09769	5.54775	4.77594	0.209363	-2.25592	5.36401e-12
LRRC20	1.04967	0.929937	0.839771	6.48445	4.70336	4.44421	0.180359	-2.47105	5.38164e-12
TUT7	19.5414	22.7635	20.2944	3.22413	2.53918	6.41913	5.13849	2.36134	5.5221e-12
GSTK1	5.46233	5.18129	4.82933	24.0725	26.4286	17.8541	0.226361	-2.1433	5.55138e-12
PCLAF	3.76869	4.21468	3.59688	18.1621	15.3007	14.9746	0.239076	-2.06446	5.58819e-12
LRIT3	0.760992	0.754278	0.803331	0.0754114	0.0262477	0.0113023	20.5256	4.35935	5.66853e-12
DBI	20.6164	18.3057	16.9159	79.9193	98.4594	67.1845	0.227387	-2.13678	5.75461e-12
RPARP-AS1	0.473787	0.425593	0.352968	2.47454	2.62961	2.20434	0.171355	-2.54494	5.75497e-12
THEM6	0.53023	0.626901	0.464001	4.02579	5.5648	2.65672	0.132367	-2.91739	6.16876e-12
FGF11	0.0693176	0.0460711	0.0555099	1.77389	0.447805	0.709853	0.0582964	-4.10045	6.3033e-12
SUMF2	4.23896	7.35674	7.99212	32.4835	33.1322	28.2545	0.208669	-2.26071	6.50952e-12
AC005480	0.213948	0.168268	0.320324	0.0001	0.0001	0.0142943	48.47	5.59902	6.64834e-12
SLC4A7	5.91876	8.17034	7.1262	1.22644	0.527449	1.71425	6.1172	2.61287	6.70818e-12
PANX1	13.4004	14.5478	13.8631	2.72038	1.76868	3.8947	4.98717	2.31822	6.82898e-12
CREBBP	12.3842	12.5202	13.2701	3.04764	2.34621	4.08091	4.02907	2.01045	6.90113e-12
DNAH17	1.42555	1.5965	1.56654	0.333553	0.320146	0.318975	4.7175	2.23802	7.0721e-12
PLEKHF2	17.8401	19.2001	18.8538	3.34892	2.92931	5.82681	4.61742	2.20709	7.0755e-12
TNRC6C	8.6829	9.86798	8.82852	1.02798	0.771389	2.51619	6.34435	2.66547	7.25712e-12
AP002833	2.89831	2.32151	3.39138	0.09152	0.221402	0.095333	21.0927	4.39867	7.56326e-12
ZNF627	9.7702	14.2758	11.2914	2.74908	2.21588	3.07192	4.39691	2.13649	7.58688e-12
DNTTIP2	43.5897	43.5064	41.8848	10.8456	11.7841	11.4988	3.77927	1.91811	7.66214e-12
RCAN1	6.49228	7.68226	6.44991	1.3618	1.26026	2.06927	4.3963	2.13629	7.86627e-12
CWC22	38.062	38.5361	39.2783	7.98063	6.38977	12.758	4.2714	2.09471	7.90484e-12
PXK	11.1481	11.4745	12.3056	2.97318	2.64404	3.322	3.9073	1.96617	8.21016e-12
FCGRT	0.391676	0.305883	0.29137	2.49936	3.18788	1.71192	0.133654	-2.90342	8.37991e-12
PAQR8	1.16009	1.2248	1.38876	6.37315	5.01521	6.31961	0.213105	-2.23037	8.40053e-12
RASSF8	9.8581	11.7327	12.2976	2.0247	1.36576	3.42308	4.97369	2.31432	8.61152e-12
KLF10	137.757	149.22	152.198	16.1646	3.31601	22.3826	10.4907	3.39104	8.83559e-12
DHCR7	4.72612	4.92057	5.68882	26.6172	24.2597	17.1546	0.225418	-2.14933	9.1272e-12
TET2	5.21133	6.52911	5.87421	0.565191	0.332403	1.41334	7.62232	2.93023	9.15969e-12
ZBTB24	6.26569	5.90948	5.09601	0.419657	0.204528	1.07402	10.1703	3.34629	9.27613e-12
ERRFI1	54.0882	56.0399	62.616	14.8788	10.4135	17.7955	4.00912	2.00329	9.85715e-12
ARID5B	3.16247	3.6138	3.82825	0.837569	0.608401	0.890557	4.53859	2.18224	1.00733e-11
SCAF8	43.6267	48.9762	44.7655	8.53787	3.0452	10.7352	6.15498	2.62176	1.01839e-11
HIST1H2AI	1.92205	1.79003	2.37192	0.04203	0.135209	0.087563	22.9756	4.52203	1.02429e-11
KRT8P39	1.24369	1.20883	0.829699	0.091344	0.07138	0.067248	14.2722	3.83514	1.056e-11
SBDSP1	54.889	62.3862	57.4577	14.2452	11.0816	17.9582	4.03681	2.01321	1.05836e-11
DNAJB9	13.2341	12.9643	13.4764	2.87215	2.72366	3.6235	4.30345	2.10549	1.0666e-11
TAX1BP3	9.01912	6.16109	9.52485	39.8924	46.0491	32.3539	0.208842	-2.25952	1.06757e-11
KIF26B	1.99569	2.0709	2.19097	0.45336	0.448761	0.523571	4.38914	2.13394	1.09065e-11
CIART	11.8496	10.7689	10.6089	2.46153	2.48245	1.61924	5.06267	2.3399	1.10279e-11
RN7SL1	128.828	35.4109	59.2676	6.16182	9.15202	5.21868	10.8855	3.44433	1.1113e-11
PHLDA1	43.8253	50.5667	49.1826	13.1535	11.4611	15.0485	3.61985	1.85593	1.12224e-11
KBTBD8	0.831261	2.16789	2.49023	0.224336	0.156246	0.133897	10.6698	3.41546	1.13031e-11
UVRAG	11.1187	14.6466	14.0154	3.18023	2.60376	4.1224	4.01566	2.00564	1.21908e-11
AC002558	0.234477	0.614647	0.672246	0.022575	0.0001	0.0001	66.8	6.06178	1.28057e-11
GAL3ST1	0.136799	0.299215	0.129003	2.04847	3.12826	1.48227	0.0848501	-3.55894	1.29517e-11
ARL14EP	8.70638	9.40544	9.57036	2.12023	1.78606	2.7831	4.13822	2.04901	1.30212e-11
SPSB1	14.0205	13.3804	13.434	3.82084	1.57446	2.54202	5.14468	2.36308	1.30805e-11
RETREG1	6.09605	6.57766	6.25547	1.29336	0.875784	1.70234	4.88938	2.28965	1.30993e-11
NBPF11	12.8354	13.089	13.5741	3.89554	2.83443	3.51785	3.85433	1.94648	1.33547e-11
GAMT	2.14503	1.54576	2.00659	11.3182	17.1873	8.03387	0.155924	-2.68108	1.3401e-11
CCDC85B	28.7437	25.4489	27.233	5.06374	7.03492	4.24414	4.98235	2.31683	1.40516e-11
OLFML2B	0.101386	0.127573	0.0531481	1.16069	0.997759	0.870516	0.0931368	-3.42451	1.41473e-11
NRGN	0.443554	0.179966	0.254929	3.55104	4.51613	2.37779	0.0841026	-3.57171	1.47097e-11
FCMR	0.0437383	0.0384679	0.0666324	0.743152	0.902086	0.445195	0.0711999	-3.81198	1.49091e-11
THUMPD2	12.06	13.1904	13.4276	3.54869	2.93471	3.13623	4.02074	2.00746	1.51187e-11
ACSM3	0.18683	0.264777	0.286155	1.47252	1.16796	2.00709	0.158741	-2.65525	1.55227e-11
ACVR2B	1.57779	1.80559	1.7069	0.0560231	0.163834	0.286791	10.047	3.32869	1.61087e-11
ZNF567	4.61469	4.88976	4.61476	0.938336	0.529369	1.16877	5.35534	2.42098	1.63401e-11
NEB	0.632497	0.7952	0.684225	0.142009	0.113153	0.179013	4.86421	2.28221	1.65902e-11
SMG1P1	17.5059	18.4453	19.4545	2.26373	1.40166	5.11858	6.30759	2.65709	1.65985e-11
RSRC2	31.7361	43.5641	30.4296	6.10411	5.33248	11.1699	4.67696	2.22557	1.69929e-11
BTBD2	3.35032	2.88384	2.90353	14.0832	18.7023	10.3675	0.211751	-2.23956	1.70442e-11
LINC02532	0.027486	0.0377526	0.0204182	0.48331	0.334976	0.26454	0.0791049	-3.66009	1.70595e-11
PGK1	32.0858	31.2343	33.1887	125.11	105.038	123.578	0.272834	-1.8739	1.71471e-11
CFAP47	0.222543	0.277443	0.247628	0.0221705	0.00407874	0.022437	15.3558	3.94071	1.75081e-11
LONRF3	4.24789	4.79117	4.13656	0.436127	0.242067	0.924599	8.22042	3.03921	1.75307e-11
HELZ	21.468	25.5463	23.7162	5.45598	3.48934	7.47705	4.30697	2.10667	1.79328e-11
AL133243	1.13705	1.58026	1.3861	0.090492	0.170212	0.197173	8.9618	3.16379	1.79675e-11
DDX50P1	0.54887	0.803535	0.669256	0.052853	0.051587	0.055055	12.6754	3.66396	1.853e-11
MLXIPL	0.00862675	0.0181997	0.00945748	0.227143	0.476207	0.200316	0.040152	-4.63839	1.88894e-11
TRIM36	5.74098	4.04371	6.01135	0.766023	0.61774	1.41489	5.64416	2.49676	1.99082e-11
KDM5B	7.09939	7.47851	7.80086	1.04964	0.72443	2.24469	5.56857	2.47731	1.99314e-11
TUBB4A	1.86224	1.20698	1.53231	9.53498	15.383	6.4203	0.146834	-2.76774	2.0088e-11
CENPL	16.4494	16.0471	15.4964	4.32956	3.38941	4.96685	3.7832	1.91961	2.06866e-11
DUSP8	8.0502	7.58636	8.42598	1.78206	1.93125	1.14761	4.9502	2.30749	2.07117e-11
ZNF17	3.51737	3.38132	3.25096	0.623192	0.566241	0.782832	5.14619	2.3635	2.10043e-11
RIT1	18.7208	18.8079	18.7856	4.46473	4.75785	5.66095	3.78366	1.91978	2.10441e-11
AL391825	1.34334	1.33023	1.25366	0.0914575	0.140586	0.0974437	11.9192	3.57522	2.1302e-11
RIMS3	0.844903	0.724658	0.758336	3.79503	3.19796	3.71183	0.217463	-2.20116	2.15357e-11
AC003092	5.66669	6.55426	5.86828	0.934845	0.585415	1.12271	6.84429	2.7749	2.19537e-11
FBXO38	9.42652	10.6808	9.70308	2.39043	1.94468	3.27553	3.91694	1.96973	2.29299e-11
EGR2	0.881799	1.15335	0.862934	0.0879402	0.128544	0.13002	8.36379	3.06416	2.31695e-11
CEP135	3.39353	4.11089	3.9667	0.596429	0.541044	1.12214	5.07659	2.34386	2.33982e-11
CELSR2	0.714043	0.6287	0.733603	2.83748	2.81084	3.13478	0.236403	-2.08068	2.40694e-11
N4BP3	2.33734	2.14134	2.21155	0.375032	0.460795	0.44284	5.23219	2.38742	2.56123e-11
KCMF1	33.184	31.9732	31.8163	9.55674	8.49263	9.15558	3.56456	1.83372	2.59788e-11
GRIP1	0.91427	1.08323	0.954125	0.142158	0.102614	0.191722	6.76212	2.75748	2.60755e-11
LRP1	0.448519	0.414895	0.432837	1.71653	1.78703	1.93473	0.238357	-2.06881	2.65778e-11
KMT5B	19.4151	22.9394	22.724	4.10684	3.10579	7.16476	4.52645	2.17838	2.77584e-11
EPHX2	0.10476	0.114923	0.149172	0.918027	1.1182	0.865875	0.127099	-2.97598	2.77982e-11
TGM5	1.17669	1.80896	1.51866	0.129806	0.213372	0.232287	7.82726	2.96851	2.82245e-11
EP300	16.2763	17.5187	17.1801	3.42466	2.38865	5.6348	4.45271	2.15468	2.97985e-11
SNHG4	6.00588	4.93888	6.37672	22.681	19.2346	24.6498	0.260218	-1.94221	3.01756e-11
C21orf58	0.359815	0.401618	0.489601	2.50307	3.01322	1.9393	0.167798	-2.5752	3.08451e-11
RAPH1	1.63935	2.12075	1.59622	0.0829548	0.0714713	0.324081	11.1938	3.48463	3.12785e-11
KCNH1	3.1301	3.48758	3.25817	0.76352	0.521112	0.933895	4.45153	2.1543	3.17593e-11
AC243772	0.298969	0.26426	0.472499	0.023868	0.009623	0.0001	30.8335	4.94643	3.23736e-11
LSS	1.59776	1.33226	1.20901	6.11905	5.6617	5.62862	0.237747	-2.0725	3.34473e-11
CAMSAP2	20.7778	26.6453	22.5504	4.76546	3.06607	7.46836	4.57347	2.19329	3.35142e-11
MAGEB17	1.09268	1.07217	0.871645	0.0690349	0.0001	0.0001	43.8577	5.45476	3.57285e-11
RBM14-RBM4	13.4482	25.0612	12.0546	3.78907	1.95495	3.15557	5.6816	2.5063	3.58194e-11
ZNF225	3.34534	4.09783	3.6309	0.603998	0.20768	0.755453	7.06647	2.82099	3.60276e-11
PSPH	1.88832	1.89528	1.86878	8.21076	8.16409	9.39208	0.219366	-2.18859	3.61845e-11
GULP1	2.78646	2.45169	2.03541	0.326346	0.312494	0.67564	5.53341	2.46817	3.7977e-11
LINC00622	9.18735	7.9073	8.95402	1.69633	1.66817	0.988886	5.98354	2.581	3.88505e-11
RPS24	41.7184	38.8431	39.2156	145.558	169.7	136.63	0.265059	-1.91562	3.88879e-11
EGFR-AS1	0.344035	0.43768	0.538632	0.0001	0.01918	0.02976	26.9239	4.75081	4.07713e-11
KRT7-AS	0.950971	1.2149	1.02964	0.089728	0.106562	0.10449	10.6241	3.40927	4.12748e-11
CUBN	0.288685	0.260661	0.30396	0.0317731	0.0372117	0.0471799	7.34566	2.87689	4.18528e-11
USP43	5.41908	5.33824	5.24627	1.26255	0.94882	1.45638	4.36333	2.12543	4.38911e-11
GATA3	10.4543	14.3777	14.3709	3.42384	3.07394	2.58748	4.31501	2.10936	4.62192e-11
C4orf3	4.3645	3.66779	3.57775	15.0895	16.5163	15.4124	0.246926	-2.01785	4.76254e-11
SFXN2	0.151325	0.239131	0.133718	1.21216	1.047	1.11516	0.155342	-2.68648	4.7772e-11
HOGA1	0.740493	0.543551	0.616198	3.75106	4.10335	2.86765	0.177227	-2.49633	4.77883e-11
FGD6	12.8639	16.1934	14.4573	2.49009	1.88049	4.81535	4.73709	2.244	4.84845e-11
CD44-AS1	4.65011	5.99579	4.82362	0.254332	0.31261	0.777735	11.5043	3.5241	4.92237e-11
CDK6	54.0094	67.0874	60.8142	12.99	9.16302	20.6107	4.25386	2.08877	5.12393e-11
DAP	6.23753	5.5991	5.91883	24.9343	23.316	20.1956	0.259409	-1.9467	5.14746e-11
CDV3	97.7765	103.15	75.7641	29.4423	15.1327	23.306	4.07612	2.0272	5.2816e-11
ZNF675	2.16564	2.3827	1.97826	0.364656	0.356714	0.548815	5.13831	2.36129	5.52841e-11
ANXA11	3.80871	4.25099	4.63164	15.4476	16.5232	14.8799	0.270889	-1.88423	5.54101e-11
ELL2	8.76003	8.97899	8.05044	1.91115	1.43542	2.8303	4.17517	2.06183	5.54471e-11
PHIP	11.6272	15.6942	13.7881	2.60053	1.95852	4.54844	4.5138	2.17434	5.54603e-11
CFLAR-AS1	1.43211	1.83903	1.3876	0.259073	0.162147	0.281912	6.62571	2.72807	5.76092e-11
OVGP1	8.99126	8.35035	8.73966	1.32394	2.1767	1.3538	5.37267	2.42564	5.84179e-11
PYROXD1	3.62234	4.1042	3.5244	0.372345	0.175688	0.809755	8.28622	3.05071	5.8994e-11
STARD13	5.75206	14.7601	6.44572	1.55849	1.18274	1.88989	5.82102	2.54127	5.90196e-11
JDP2	0.28932	0.211003	0.169423	1.43756	1.58594	1.25918	0.156385	-2.67683	6.16859e-11
C9orf16	6.79384	5.98696	6.17049	35.3424	31.4287	20.1202	0.218103	-2.19692	6.1749e-11
NFKBIE	22.1954	20.7507	20.5348	5.74178	5.87574	4.91149	3.84057	1.94132	6.37613e-11
CPEB3	1.22855	1.43587	1.22557	0.222866	0.154693	0.307172	5.68104	2.50616	6.63334e-11
ESF1	56.7583	56.7128	55.3359	11.5886	7.92446	19.1942	4.36112	2.1247	6.78642e-11
PNRC1	51.641	47.4806	50.9062	13.7485	14.3416	14.8174	3.49654	1.80593	6.83027e-11
IGFBP3	11.2576	11.1415	12.7491	46.0564	42.53	40.2751	0.272759	-1.8743	6.90881e-11
TMEM236	0.529123	0.521678	0.41023	0.038171	0.030912	0.075784	10.0853	3.33419	6.94815e-11
HLA-DQB1	0.0499165	0.0795871	0.0637612	0.812336	0.484468	0.577421	0.103117	-3.27764	6.957e-11
ZBTB2	31.2741	31.9029	31.9722	8.58135	6.2834	10.7271	3.71795	1.89451	6.96277e-11
MFSD3	0.251632	0.248145	0.245897	2.22538	3.34036	1.47278	0.105942	-3.23865	7.17495e-11
TYMSOS	0.0427119	0.0001	0.0569143	1.09653	0.66722	1.02432	0.0357689	-4.80515	7.50529e-11
C20orf27	6.06881	5.52257	5.8893	26.6652	33.1892	18.7767	0.222313	-2.16934	7.59624e-11
CWC25	54.0715	54.0096	53.6074	15.8724	14.884	15.8072	3.47242	1.79594	7.74e-11
PAG1	6.82466	8.43171	7.25044	1.56578	1.18042	2.55303	4.24719	2.08651	7.7552e-11
TMEM141	1.97394	1.58397	1.90642	10.8103	9.81475	8.0989	0.190236	-2.39414	7.80435e-11
PLK2	178.494	182.99	183.804	51.7593	39.8581	62.2512	3.54386	1.82532	8.03834e-11
CTSV	1.46313	1.63198	1.73529	6.49166	5.82586	8.77518	0.229008	-2.12653	8.08925e-11
ERCC6L2	7.0407	8.44096	7.73088	1.16239	0.922377	2.5053	5.05713	2.33832	8.11994e-11
PCK2	0.575308	0.6552	0.652269	3.15146	4.13743	2.91514	0.184513	-2.43821	8.21141e-11
KIAA2026	3.4778	3.8716	4.02701	1.12336	0.672728	0.808994	4.36701	2.12664	8.4797e-11
SEMA3E	0.151134	0.103629	0.0934258	0.00500417	0.00416412	0.0103509	17.8383	4.1569	8.72206e-11
TEAD2	2.15598	2.4442	2.63689	10.774	12.0444	9.29467	0.225362	-2.14969	8.87761e-11
ACBD4	0.302461	0.362611	0.385859	2.33664	3.20501	1.7236	0.144652	-2.78934	9.21776e-11
NAGA	0.879863	0.777064	0.994681	5.20062	4.15766	3.93099	0.19953	-2.32532	9.64207e-11
HLA-DMB	0.129196	0.0507413	0.0296138	1.19238	1.09238	0.689353	0.0704586	-3.82708	9.66433e-11
AC060766	13.504	14.234	14.7057	2.74536	2.64892	2.57203	5.32791	2.41357	9.75271e-11
USP15	6.93656	7.46601	7.36903	1.40818	1.05816	2.55034	4.33984	2.11764	9.7989e-11
HOXB5	0.811854	0.433079	0.421297	4.39513	4.63654	3.22546	0.13594	-2.87896	9.85272e-11
ASF1B	7.76085	6.85551	8.44443	33.7956	37.6551	25.1094	0.238823	-2.06598	9.98512e-11
IVD	2.86796	2.36051	2.85304	9.95636	10.8187	10.1232	0.261553	-1.93482	1.01525e-10
FICD	2.7081	2.52457	3.19484	0.535216	0.514191	0.66434	4.91759	2.29795	1.03154e-10
ASAP1	54.2333	57.6842	57.4843	13.7133	9.24661	19.9678	3.94621	1.98047	1.05298e-10
MIR6821	12.7531	16.1335	16.7304	1.42643	0.712373	0.162516	19.8221	4.30904	1.06689e-10
SPC24	2.50977	2.96642	2.77407	14.586	16.7537	9.04623	0.204286	-2.29134	1.07426e-10
RHOU	29.6524	28.1005	27.7903	7.03477	5.4204	10.1136	3.79034	1.92233	1.07794e-10
SYDE2	2.2546	3.16247	2.82092	0.347045	0.169286	0.622836	7.23158	2.85431	1.10282e-10
RNF111	12.0454	12.9105	12.8525	2.94523	1.87329	4.24211	4.17283	2.06103	1.10473e-10
TTC22	0.230123	0.163712	0.181747	1.2634	1.42516	1.0034	0.155901	-2.6813	1.16608e-10
DDX20	9.09556	10.474	11.0276	1.76552	0.885763	2.95954	5.45325	2.44712	1.18549e-10
CCDC81	0.767779	0.512527	0.471182	0.0312089	0.0712833	0.0532759	11.2442	3.49111	1.20243e-10
CASS4	0.225721	0.164968	0.261118	0.0166828	0.0085774	0.0173777	15.287	3.93424	1.22172e-10
PFDN6	3.78456	4.11579	4.24721	17.3656	15.2294	14.4943	0.257968	-1.95473	1.23946e-10
NBPF26	14.78	20.4432	21.1587	3.19545	2.77675	6.3452	4.57741	2.19453	1.29654e-10
AL133243	4.88924	5.60347	4.25968	0.925432	0.255856	0.569336	8.42693	3.07501	1.31606e-10
AL358472	4.6714	5.81698	5.1906	1.14592	0.634958	0.610182	6.55734	2.71311	1.41983e-10
TMEM129	0.930289	0.929053	1.36924	5.32479	8.27201	4.71073	0.176353	-2.50347	1.43481e-10
PIP5K1A	59.0747	64.3583	59.5939	18.5413	14.3138	20.0716	3.45812	1.78999	1.44072e-10
ROR1	25.8785	29.2343	27.2373	4.26137	2.13277	8.1535	5.66072	2.50098	1.48755e-10
PPP4R1L	6.25847	6.19208	6.26289	1.32661	0.537468	1.74338	5.18744	2.37502	1.48818e-10
PRDM4	25.1839	25.8352	26.2948	7.97223	6.00328	8.58915	3.42633	1.77666	1.5276e-10
MMP15	1.2555	1.67092	1.74053	7.19551	9.10227	5.88181	0.210416	-2.24868	1.56064e-10
ZNF721	11.9204	11.8808	12.1113	2.25212	1.34236	3.90112	4.79114	2.26037	1.58367e-10
TMEM173	0.192944	0.22849	0.317216	1.55389	1.78325	1.40849	0.155648	-2.68364	1.58941e-10
SLC30A7	11.904	13.1815	11.6373	3.16692	2.36457	4.38335	3.70381	1.88901	1.61738e-10
ATP6V0E2	0.417772	0.527412	0.576145	4.31856	5.00918	1.7307	0.137572	-2.86174	1.64304e-10
ZNF235	1.43921	2.23329	1.3913	0.309709	0.293839	0.311534	5.5337	2.46824	1.65337e-10
PCLO	0.62043	0.797854	0.777094	0.11849	0.0824991	0.195867	5.53193	2.46778	1.67566e-10
HOXB6	0.654204	0.582872	0.437774	2.81245	3.6382	3.44617	0.169231	-2.56293	1.67724e-10
HELQ	8.69106	9.14974	8.35104	1.80881	1.14405	2.6519	4.67314	2.22439	1.69115e-10
TSPAN18	1.92026	1.39956	1.55364	7.95539	8.18826	5.47023	0.225478	-2.14894	1.69226e-10
FAM49A	62.8394	66.4024	63.0798	9.78732	2.48252	13.5682	7.44336	2.89595	1.69809e-10
NFIL3	91.3839	88.7811	88.7901	26.3452	22.6983	30.1515	3.39611	1.76388	1.74172e-10
AF230666	1.04235	1.40216	1.31204	0.137329	0.140663	0.09788	9.99422	3.32109	1.75488e-10
PPP1R10	39.4114	37.176	37.9473	11.5166	10.4783	11.7759	3.39153	1.76194	1.79737e-10
SH3RF1	8.92743	9.81166	9.96185	2.0312	1.23969	3.13849	4.47796	2.16284	1.90394e-10
MRPS21	13.7782	11.6201	14.1421	52.1839	59.833	41.9038	0.256888	-1.96079	2.08407e-10
AC007639	3.57802	3.23428	2.47179	0.263516	0.146997	0.49046	10.3045	3.36521	2.11276e-10
PDGFB	3.05259	3.14349	2.82837	0.650465	0.631637	0.42441	5.28825	2.40279	2.11418e-10
SHMT2	7.46636	6.02125	5.7397	28.4996	26.411	19.7517	0.257524	-1.95722	2.15341e-10
STX3	11.955	12.2059	12.5709	2.70264	1.68201	4.19499	4.28129	2.09804	2.15352e-10
PDK2	0.76535	0.735346	0.63112	3.704	3.81204	2.77201	0.207213	-2.27081	2.15577e-10
APOL2	3.56229	3.21763	3.57381	13.3619	14.5989	12.1614	0.258055	-1.95425	2.15996e-10
NEXN	26.7799	25.9888	22.5089	6.91878	4.58535	8.67443	3.73057	1.8994	2.178e-10
PLCL1	0.094899	0.124	0.119749	0.0001	0.00839597	0.0001	39.3961	5.29998	2.22531e-10
RAB3A	0.0347204	0.0483724	0.0968154	1.1263	1.06205	0.578432	0.0650242	-3.94288	2.34761e-10
ASB16-AS1	0.583354	0.322427	0.749782	4.93723	4.74152	2.75157	0.133188	-2.90847	2.37702e-10
SMURF2	15.2518	16.2695	16.9298	5.49631	3.60695	4.70802	3.50808	1.81068	2.3839e-10
FAM193A	8.35964	9.74047	9.69018	2.81477	1.99898	2.83481	3.6334	1.86132	2.43779e-10
AC080112	0.506856	0.515218	0.339161	2.81168	3.26259	2.61262	0.1567	-2.67392	2.55104e-10
AL589669	0.986103	0.753133	0.784441	4.8221	5.2357	4.39951	0.174561	-2.5182	2.63284e-10
ZNF211	4.7234	4.73615	4.5	1.08096	0.859028	1.3285	4.27095	2.09456	2.64687e-10
CTNS	0.832245	0.80886	0.82109	3.8921	4.79133	3.60215	0.200414	-2.31895	2.67396e-10
PPP4R3A	24.7754	25.9312	26.2614	8.20371	6.82953	8.18196	3.31541	1.72919	2.68255e-10
TRIO	21.2358	24.7719	22.804	3.393	1.72007	6.95357	5.70265	2.51163	2.69269e-10
FBXO30	9.29629	10.691	10.6695	1.91846	1.25937	3.49504	4.59424	2.19983	2.72327e-10
PAPOLG	7.08062	7.20306	7.50979	1.40193	1.2152	2.57043	4.20109	2.07076	2.76656e-10
AC068491	2.51217	2.97362	2.05845	0.420247	0.50985	0.400257	5.67085	2.50357	2.84543e-10
OBSL1	0.852086	0.945593	0.926796	4.30116	4.50458	2.94413	0.231873	-2.10859	2.8663e-10
OSER1	76.5809	66.1496	73.7822	20.309	22.019	21.227	3.40669	1.76837	2.90439e-10
CBS	0.180039	0.266685	0.414498	1.51349	2.0948	1.84404	0.157955	-2.66242	2.93624e-10
CENPM	1.69081	1.27861	1.40068	7.40342	9.11858	6.39854	0.190663	-2.3909	2.94765e-10
GON7	2.83106	2.70638	2.36676	13.2009	11.4476	12.3783	0.213472	-2.22788	2.99728e-10
PTPN6	0.48883	0.544372	0.462037	2.45291	3.03136	2.12773	0.196432	-2.3479	3.00619e-10
TMEM92	0.201175	0.161973	0.343258	1.96285	2.33095	1.3977	0.124116	-3.01024	3.09139e-10
SGSM3	0.552266	0.632702	0.727157	3.70089	3.44927	2.55964	0.196927	-2.34426	3.14999e-10
NFATC2	0.202079	0.19325	0.136392	0.0122804	0.0001	0.0001	42.6043	5.41293	3.15523e-10
ISG20	0.75102	0.904858	1.09765	0.157981	0.155818	0.0895436	6.82676	2.7712	3.17161e-10
RNF103	8.6957	8.94816	9.14679	2.58103	1.73069	2.97516	3.67656	1.87836	3.17226e-10
C4orf19	1.22382	1.2422	1.42812	5.24987	4.85192	6.53501	0.234067	-2.095	3.22705e-10
NLGN3	0.36097	0.462905	0.504524	0.0316644	0.029789	0.0659672	10.4253	3.38202	3.25369e-10
RAD51-AS1	0.690353	0.642383	0.621334	3.1503	4.15514	3.56938	0.179688	-2.47644	3.32882e-10
INHBA-AS1	0.788848	1.16686	0.920256	0.0683002	0.125584	0.177129	7.75163	2.9545	3.45899e-10
TKFC	0.514447	0.397111	0.488053	2.2083	2.42738	1.96673	0.211985	-2.23797	3.50009e-10
HBEGF	52.8813	50.4424	51.6583	17.5983	14.1141	13.2403	3.44766	1.78562	3.50603e-10
SMO	2.92472	2.60966	2.87418	11.7297	12.6079	8.82291	0.253571	-1.97954	3.59008e-10
SECTM1	0.778227	0.633559	0.620497	4.27965	4.19583	2.67486	0.182262	-2.45592	3.64324e-10
REST	14.9774	17.8482	15.342	3.37839	2.598	5.91953	4.04909	2.0176	3.71409e-10
TGFB2	25.4935	29.6524	28.0082	4.12448	2.28401	8.70611	5.50157	2.45984	3.82422e-10
ZNF695	7.37078	7.77197	7.32811	1.95406	1.79792	1.9995	3.90697	1.96605	3.85661e-10
KDM5A	8.54116	9.64325	9.58562	1.98004	1.44295	3.40009	4.07002	2.02504	3.90843e-10
DHFR	9.3682	8.24447	9.42591	42.1208	21.8481	53.8959	0.229403	-2.12404	4.01094e-10
FDXR	1.32515	1.38388	1.39519	5.65419	6.75012	5.5448	0.228659	-2.12873	4.0269e-10
MMP24OS	0.598339	0.526078	0.690898	3.38953	4.4888	2.24528	0.179315	-2.47943	4.03894e-10
BICDL2	0.479166	0.440677	0.263709	0.00901509	0.0290795	0.0001	30.9874	4.95361	4.04999e-10
PDIA4	24.3338	20.0367	22.4699	78.6619	69.5433	80.5429	0.2922	-1.77497	4.05603e-10
LINC02154	3.84835	2.78872	2.91285	0.457613	0.523621	0.591635	6.07166	2.60209	4.08564e-10
EGFR	87.0373	98.338	93.8858	22.5427	14.9445	34.0684	3.90271	1.96448	4.09677e-10
ATG2B	3.99103	4.97906	4.77304	1.04541	0.73063	1.59428	4.07769	2.02775	4.09928e-10
ZNF92	22.5642	23.8525	21.8626	5.715	3.06548	7.56665	4.17684	2.06241	4.14257e-10
THAP1	13.2918	14.865	14.3178	3.93041	2.98979	4.27161	3.79515	1.92416	4.15755e-10
SERPING1	0.345874	0.394286	0.238857	2.35513	2.31239	1.59708	0.156278	-2.67782	4.16523e-10
METTL7B	0.364081	0.333361	0.488967	2.759	3.82477	2.28957	0.133705	-2.90288	4.21375e-10
SPTY2D1	16.2398	18.1876	16.6317	3.92483	2.76224	6.21421	3.95768	1.98466	4.21602e-10
LINC02068	0.390779	0.728136	0.785335	0.0826764	0.0497812	0.0391431	11.097	3.4721	4.24492e-10
FHDC1	6.41707	6.20925	6.36959	1.78033	1.4962	2.01039	3.593	1.84519	4.37795e-10
MRPL57	3.27391	3.361	3.28559	13.6499	14.6307	12.0102	0.246223	-2.02196	4.38115e-10
SMG1P2	6.15477	4.62057	6.28567	1.40379	1.35102	1.21197	4.30097	2.10466	4.44709e-10
COQ4	2.50777	2.44865	2.40623	9.82511	11.7091	7.81909	0.250829	-1.99522	4.58141e-10
FAM78A	0.0953761	0.0561526	0.0791129	0.631511	0.640241	0.511589	0.129331	-2.95086	4.6259e-10
XDH	0.867929	0.825341	0.935414	0.187036	0.120056	0.148226	5.77329	2.52939	4.76449e-10
USP12	33.6403	39.5133	37.0289	9.27984	7.3425	13.6723	3.63703	1.86276	4.85217e-10
PHC3	9.88819	12.9928	11.3265	2.29231	1.56251	4.04717	4.32897	2.11402	5.09642e-10
ZNF416	5.03919	4.44036	4.1486	1.17046	0.83894	0.89513	4.69204	2.23022	5.1098e-10
BCL3	16.8514	13.4519	16.2503	2.54544	4.38158	1.87541	5.28871	2.40292	5.22347e-10
ZZEF1	6.45968	7.02779	6.93115	1.85999	1.45843	2.54169	3.48434	1.80088	5.35639e-10
GAA	2.89764	2.79794	2.56817	12.8431	18.9073	8.16794	0.207017	-2.27218	5.37551e-10
SNIP1	21.0552	20.1393	20.3921	6.06121	4.78905	7.45397	3.36461	1.75044	5.48256e-10
PIM1	11.9934	11.7586	12.0102	3.02177	3.39374	2.30325	4.10176	2.03624	5.5059e-10
CCL5	2.97686	1.35368	1.86555	0.0001	0.112438	0.116904	27.005	4.75516	5.55656e-10
CHD1	32.1024	39.1151	35.5989	4.12852	2.46156	10.5496	6.2321	2.63972	5.55763e-10
GPATCH2	6.64456	7.66596	7.23537	1.60068	1.21552	2.60462	3.97466	1.99083	5.61128e-10
ATP6V1FNB	1.27395	1.35006	1.37728	5.32189	6.2339	5.34293	0.23678	-2.07838	5.64801e-10
AQP9	2.19899	1.97335	2.075	0.371669	0.325085	0.47973	5.31017	2.40876	5.65659e-10
ACSF2	0.427771	0.377865	0.501434	1.94885	2.33351	2.07723	0.205528	-2.2826	5.6823e-10
PTBP2	3.81319	4.22827	7.83709	0.461148	0.175662	1.07149	9.29495	3.21645	5.75731e-10
RP9	39.0711	37.139	36.1143	10.6954	11.4993	9.09972	3.58928	1.84369	5.77802e-10
MXD4	0.843728	0.991689	0.941038	4.19067	5.04523	3.16035	0.223975	-2.15859	6.00389e-10
WDR43	79.6272	84.8112	79.36	17.2412	10.6545	29.1431	4.27425	2.09567	6.0708e-10
CD22	0.528657	0.531175	0.635078	0.0474792	0.0971636	0.0638516	8.12928	3.02313	6.09806e-10
SYT14	2.14286	6.00124	2.69638	0.722425	0.654989	0.610644	5.4528	2.447	6.15878e-10
CHST14	2.00233	2.17769	2.23497	9.76218	11.3653	6.84506	0.229332	-2.12449	6.29857e-10
COMMD4	1.8887	1.97655	2.01539	7.8859	7.62766	6.34372	0.269047	-1.89407	6.4359e-10
HIST1H2BN	1.15682	0.983386	1.11576	0.243098	0.106779	0.139178	6.65768	2.73502	6.49155e-10
SLC27A3	0.490916	0.453539	0.369983	2.19926	2.44253	1.87835	0.201596	-2.31046	6.56425e-10
ARHGEF37	0.944385	1.04562	1.25874	4.58801	4.15426	4.81003	0.239719	-2.06058	6.60614e-10
NRG1	6.50121	6.7359	6.87496	2.38481	1.27237	1.96504	3.57725	1.83885	6.68558e-10
WHAMM	16.5933	16.6508	14.755	5.1793	4.31291	5.06708	3.2968	1.72107	6.75185e-10
FEM1C	33.0249	36.2593	34.7796	9.15906	6.35337	12.8461	3.66958	1.87561	6.76368e-10
ZNF224	5.09774	5.92992	4.86554	1.60117	0.591466	1.10695	4.81673	2.26805	6.83504e-10
SEMA6C	0.0750199	0.0824057	0.134809	0.715375	0.817227	0.573204	0.138776	-2.84917	6.84567e-10
HADH	0.949115	0.665357	0.6707	3.29659	3.04401	2.8666	0.248194	-2.01046	6.9112e-10
AC022613	1.15747	1.8228	1.48281	0.062827	0.0001	0.130889	23.0274	4.52528	6.91222e-10
HIST1H4H	4.07415	3.73221	3.60727	0.836484	0.735969	0.711965	4.99629	2.32086	7.07764e-10
DPM3	1.6021	1.19127	1.34489	10.0106	11.1276	6.50975	0.149678	-2.74007	7.1299e-10
NIPBL	29.959	37.3494	32.8754	5.45535	3.59205	11.6429	4.84208	2.27563	7.18849e-10
ZNF420	2.96012	4.02364	4.5789	0.714787	0.478977	1.0382	5.18049	2.37309	7.28288e-10
CDRT1	0.888562	1.03063	0.988615	0.166467	0.145813	0.181775	5.88559	2.55719	7.28466e-10
FBXL3	20.0029	20.9644	18.8166	4.99412	3.26611	7.42536	3.81138	1.93032	7.32198e-10
OSGIN1	8.64056	7.95728	7.94881	1.87114	2.25519	1.36869	4.46707	2.15933	7.36976e-10
DUT	2.53246	2.07515	2.00113	8.29377	7.45951	10.4693	0.252025	-1.98836	7.48264e-10
TIPARP	15.0467	16.2736	8.70294	2.92175	0.904465	2.89508	5.9547	2.57403	7.51735e-10
RNF19B	14.4093	12.8912	14.0935	4.16625	3.35149	3.7895	3.66084	1.87218	7.55249e-10
DNER	1.87871	2.15546	1.90962	0.413396	0.362266	0.424438	4.95274	2.30823	7.56586e-10
TLK2	20.2218	22.3778	21.413	3.45838	1.8078	6.89819	5.2623	2.39569	7.67717e-10
TMSB4X	215.959	214.663	211.944	804.884	791.449	615.017	0.290577	-1.78301	7.81805e-10
SCRN2	0.891606	0.741783	1.00913	5.04405	5.85557	3.34495	0.185511	-2.43043	7.90763e-10
MRM1	1.43028	1.32755	1.35425	6.92497	7.98396	5.30152	0.203463	-2.29716	8.02911e-10
MACROD1	0.883119	0.948234	0.826932	5.3385	5.38015	3.53546	0.186493	-2.42281	8.12178e-10
ARHGAP1	2.50028	1.85212	2.0487	8.77285	9.68711	6.71362	0.254279	-1.97552	8.29253e-10
DCAF4L1	2.72037	1.9947	2.2444	0.311558	0.246076	0.625633	5.88157	2.5562	8.34551e-10
NAT14	0.339844	0.794056	0.661623	3.54061	4.7423	3.74288	0.149306	-2.74366	8.47041e-10
IGF2-AS	4.2971	3.95349	4.54789	1.09271	0.879923	0.903495	4.4499	2.15377	8.61259e-10
NPM1P26	1.26314	2.19943	2.30641	0.075172	0.220353	0.089309	14.9908	3.90601	8.62013e-10
AFTPH	12.2433	8.87938	13.0998	2.44248	2.57079	3.90176	3.83874	1.94063	9.0394e-10
ZFP91	51.5128	54.8974	53.2986	12.9674	8.99583	20.2332	3.78489	1.92025	9.08351e-10
ITM2C	7.90767	7.11161	7.19744	26.7061	27.9251	23.8649	0.28303	-1.82097	9.10266e-10
POLR3C	37.1395	36.7429	36.531	11.6218	11.1242	11.5529	3.21916	1.68668	9.23999e-10
TMEM200B	1.57524	1.15943	1.58071	7.6242	7.83155	5.30369	0.207875	-2.26621	9.29093e-10
RAB30	0.667542	0.78563	0.75274	0.141941	0.123901	0.183845	4.90543	2.29438	9.35286e-10
SMG7	31.1308	30.9539	30.4906	10.0757	9.61866	8.67922	3.26273	1.70608	9.63319e-10
DIAPH3	29.4384	33.3759	29.9447	7.12515	4.68932	11.4354	3.98966	1.99627	9.66509e-10
NOL8	25.3329	27.1148	25.7713	6.66506	5.6176	10.0198	3.50719	1.81032	9.66646e-10
KPNA5	2.44983	2.98991	2.72496	0.636586	0.553185	0.894713	3.91689	1.96971	9.67069e-10
ACTG1P3	1.15608	0.824283	1.04236	0.037417	0.061213	0.116928	14.0228	3.8097	9.70203e-10
JMJD8	2.63176	2.41628	2.93754	11.9383	13.8119	8.8124	0.231047	-2.11374	9.7035e-10
ARPIN	1.57178	1.77519	1.63157	5.53619	5.03343	7.36471	0.277598	-1.84893	9.73038e-10
ARHGEF25	1.19609	0.879998	1.11054	5.2071	5.35095	4.1194	0.217111	-2.2035	9.7578e-10
FLNB-AS1	1.85519	1.97474	1.85534	0.197823	0.108868	0.424612	7.77416	2.95869	9.80714e-10
ITGB8	0.874127	0.893271	0.953208	3.8143	2.43794	7.42973	0.198846	-2.33028	9.89903e-10
IL12RB2	0.864709	0.935817	0.892214	0.0942225	0.0895203	0.2019	6.98246	2.80374	1.01543e-09
MORC3	9.11058	11.181	9.35313	1.66858	1.07086	3.34834	4.86953	2.28378	1.01832e-09
OTUD4	18.0778	22.2174	20.6921	4.03923	2.40465	7.18758	4.47401	2.16157	1.0202e-09
ITGAM	0.386611	0.316654	0.585776	0.0159434	0.0577091	0.0279393	12.6884	3.66544	1.02643e-09
ASIC1	0.268972	0.238123	0.393093	3.36128	0.933423	2.85125	0.125972	-2.98883	1.03892e-09
SOCS5	11.1042	10.9303	11.8149	2.75186	1.97242	4.28166	3.75856	1.91018	1.04401e-09
EBF4	2.38671	2.03062	2.33313	9.43393	8.1858	8.11192	0.262341	-1.93049	1.06808e-09
HIF1A	181.337	201.037	187.312	44.532	24.0379	67.7371	4.17943	2.06331	1.06914e-09
MAP2K6	0.0761583	0.0226527	0.00996831	0.542082	0.369207	0.708183	0.0671696	-3.89605	1.0948e-09
C1RL	1.08592	1.09772	1.11464	5.23994	4.04636	4.31577	0.242483	-2.04404	1.09631e-09
LATS1	13.2008	15.1425	14.012	2.75454	1.89926	5.23456	4.28335	2.09874	1.11623e-09
AC093010	5.3396	7.14282	5.56269	0.911429	0.620158	2.04346	5.04751	2.33557	1.12361e-09
ZNF252P-AS1	0.012882	0.02708	0.0001	0.273418	0.301745	0.285678	0.0465382	-4.42544	1.15036e-09
LDOC1	2.86995	2.22134	1.74129	12.6675	14.6155	8.71613	0.189798	-2.39746	1.1755e-09
PTK7	1.62875	1.55644	1.72444	5.48283	5.92391	5.86366	0.28428	-1.81461	1.2051e-09
CCDC121	2.31331	2.51213	2.81028	0.207096	0.262727	0.612048	7.05787	2.81923	1.21899e-09
C1orf52	23.0193	22.7135	21.9915	7.45986	6.50545	6.96552	3.23563	1.69405	1.23452e-09
PRPF38B	21.3783	22.6462	22.3059	7.96982	4.79579	6.96072	3.36253	1.74955	1.24574e-09
CREB5	26.3436	30.4836	28.3649	7.3355	5.44009	10.905	3.59755	1.84702	1.25171e-09
SLC7A5	11.6733	11.6146	11.6691	43.4138	46.3647	33.3505	0.283905	-1.81652	1.26438e-09
IMPA2	2.16635	1.91953	2.15263	7.85512	10.6303	7.15665	0.243292	-2.03924	1.30998e-09
JARID2	8.73261	8.56729	8.73363	2.24051	1.73453	3.24797	3.60425	1.8497	1.34474e-09
AL353625	2.90149	2.79829	2.9624	0.557226	0.385308	0.764959	5.07304	2.34285	1.35993e-09
NPDC1	2.92806	3.30954	2.90494	14.3131	14.9187	9.19629	0.237913	-2.07149	1.39519e-09
SLC46A1	0.30921	0.267116	0.384275	1.70226	1.43775	1.39728	0.211713	-2.23982	1.40073e-09
EBPL	9.81706	8.40371	8.67729	35.8938	36.2147	26.8802	0.271728	-1.87976	1.40384e-09
AL512506	0.705989	1.28153	0.577663	0.0001	0.0001	0.059049	43.295	5.43613	1.40691e-09
WAC	27.6222	29.1804	28.8035	8.09111	6.12658	10.929	3.40426	1.76734	1.40803e-09
WAPL	27.9745	32.1775	31.6212	6.96653	5.18425	11.7376	3.84175	1.94176	1.42378e-09
CRABP2	6.30103	6.97895	7.82658	31.3076	42.3716	22.1461	0.220261	-2.18272	1.46688e-09
PIGR	0.0143025	0.00987983	0.0505637	0.370304	0.378594	0.360989	0.0673456	-3.89227	1.47342e-09
ANKRD18A	0.966213	1.10605	0.959814	0.115025	0.201252	0.185565	6.0419	2.595	1.50139e-09
ZFYVE1	5.64762	5.42695	5.30392	1.5098	1.17273	1.68575	3.74942	1.90667	1.51287e-09
C20orf96	2.01652	1.92877	1.71413	8.75117	10.3929	7.17306	0.215048	-2.21727	1.51497e-09
SCNN1A	0.0454603	0.0679048	0.0344359	0.497849	0.34959	0.38464	0.119961	-3.05937	1.53445e-09
RAB21	8.89893	9.20245	8.89282	2.79349	2.49057	3.30862	3.14154	1.65147	1.53535e-09
KLHL15	12.2298	13.8507	13.5246	2.45246	1.90132	4.97758	4.2443	2.08553	1.54817e-09
CCDC74A	0.0883987	0.148836	0.138253	1.07085	1.23997	0.761081	0.122233	-3.03229	1.55214e-09
SNX16	5.92708	5.82194	5.29086	1.64698	0.911697	1.59476	4.1026	2.03654	1.55469e-09
H1F0	89.084	92.1572	89.444	29.9294	26.8895	28.1605	3.18531	1.67143	1.55809e-09
HILPDA	2.88241	1.90177	2.43083	10.8148	8.17534	12.4667	0.229362	-2.1243	1.56061e-09
PLTP	1.51885	1.34116	1.38733	7.12803	8.33742	4.88841	0.208675	-2.26067	1.56146e-09
PLD3	1.71095	1.36004	1.30541	6.65282	9.41146	4.63288	0.211449	-2.24162	1.61823e-09
KCNK2	0.14613	0.200921	0.427564	2.05011	1.65725	1.96745	0.136501	-2.87302	1.63118e-09
LINC00511	1.56271	1.78998	2.12007	0.526575	0.51425	0.545566	3.44981	1.78652	1.63763e-09
EXOC6B	4.95782	5.73543	5.31459	1.406	1.15786	1.99296	3.51295	1.81268	1.65647e-09
KMT2E	28.2445	30.8684	30.9877	6.94544	3.6514	10.7766	4.21555	2.07572	1.65781e-09
ZBTB11	13.4768	15.0115	13.7844	2.92356	1.61547	5.01721	4.42357	2.14521	1.66015e-09
NUP58	30.4641	34.1387	32.4929	7.63012	4.72468	12.1245	3.96644	1.98784	1.66169e-09
RRM2B	12.6187	14.0602	12.8052	3.19955	2.27832	4.96973	3.77925	1.9181	1.67009e-09
YRDC	47.1408	42.5413	46.0738	15.1134	13.6235	10.9788	3.4182	1.77324	1.68019e-09
SRGAP1	2.30303	1.44691	1.24768	0.162441	0.0951096	0.429335	7.27578	2.8631	1.6814e-09
KCNC3	0.0001	0.0001	0.00725457	0.183903	0.216716	0.0490428	0.0165781	-5.91457	1.70989e-09
SHISAL1	0.124884	0.102252	0.149955	0.01234	0.0001	0.006427	19.9868	4.32098	1.71251e-09
NDUFA1	27.7625	22.3498	22.8822	96.5267	106.613	78.5239	0.259156	-1.94811	1.74413e-09
TASOR2	24.3436	28.3237	27.0728	5.64134	2.88093	9.31314	4.47088	2.16056	1.75459e-09
ZFX	12.6245	14.672	7.00296	2.96148	2.32047	3.41876	3.94215	1.97898	1.77713e-09
SLPI	2.74249	2.71354	2.53622	14.8146	17.1462	10.7306	0.18721	-2.41727	1.77937e-09
GRPR	0.491483	0.677528	0.679059	0.014346	0.017675	0.079902	16.512	4.04544	1.78914e-09
FOSL1	155.457	117.194	128.215	32.7124	42.2586	22.5482	4.11064	2.03936	1.82817e-09
ZNF689	7.92462	6.46074	8.13894	2.21474	1.93107	1.59684	3.92228	1.97169	1.83248e-09
BCAR3	23.1548	19.2118	19.9211	7.10468	4.5943	7.15636	3.30345	1.72397	1.85397e-09
NKAIN4	0.0640147	0.0821537	0.0939822	0.945794	1.17881	0.460829	0.0928859	-3.4284	1.85956e-09
ANKRD36	2.70117	2.75616	2.46201	0.491107	0.346595	0.887261	4.59102	2.19882	1.86135e-09
MSANTD3	73.7696	69.0647	70.9198	18.9638	22.3801	24.167	3.26288	1.70614	1.86179e-09
ZNF451	7.64115	10.1064	8.9094	0.862095	0.453744	2.46764	7.04563	2.81673	1.87077e-09
RBMS3	1.73943	1.86603	1.68824	0.219603	0.323313	0.57656	4.72872	2.24145	1.8745e-09
ZNF410	10.1547	9.47922	9.9847	2.53797	2.20999	3.71685	3.49903	1.80696	1.89779e-09
TRIP11	10.7818	13.1362	12.7968	2.31924	1.6051	4.58606	4.31411	2.10906	1.90871e-09
UBL3	8.81483	9.06352	8.51747	2.48151	1.69925	2.98332	3.68447	1.88146	1.92484e-09
SDHAF4	0.980128	0.742408	1.17843	5.79479	6.92765	4.21373	0.171288	-2.5455	1.9384e-09
FLCN	6.82739	7.28873	6.80379	2.25369	2.00589	2.19284	3.24218	1.69696	2.0016e-09
C16orf72	7.95022	11.7201	11.1939	2.10804	1.58809	3.83106	4.10038	2.03576	2.1157e-09
AP000757	0.0001	0.10164	0.149389	2.41367	2.02639	1.13772	0.0450231	-4.47319	2.11908e-09
SUOX	0.527013	0.530373	0.461428	2.36683	2.34705	2.07089	0.223857	-2.15935	2.15885e-09
RSF1	11.8099	13.2725	12.5529	2.88007	2.08224	4.90205	3.81527	1.93179	2.18812e-09
UBR5	35.2615	42.4382	39.8607	6.49482	3.81977	13.7701	4.88112	2.28721	2.19576e-09
ARHGAP8	0.248245	0.410979	0.229642	1.89041	2.32	1.32014	0.160719	-2.63739	2.21932e-09
RGPD8	6.1896	7.42106	7.0197	0.582425	0.268693	1.70772	8.06239	3.01121	2.23002e-09
AP000944	0.846347	0.547677	0.591614	0.044142	0.035115	0.120461	9.94221	3.31357	2.2453e-09
DENND4A	4.98802	6.89117	6.53899	1.05789	1.01809	2.27014	4.23784	2.08333	2.2792e-09
SSBP4	1.35668	1.50313	1.74179	8.61514	9.54552	4.80328	0.200383	-2.31916	2.34127e-09
ASS1	0.914041	0.862117	0.87681	4.85162	6.12113	3.03787	0.189354	-2.40084	2.3822e-09
ZNF367	27.9363	30.5677	28.3797	7.53935	5.22085	11.4527	3.58833	1.84331	2.39233e-09
ETV3	14.2965	14.4802	14.8016	4.02835	2.58188	5.54708	3.58453	1.84178	2.39418e-09
ZC3H6	1.68794	2.13669	2.28071	0.390044	0.350126	0.66832	4.33467	2.11592	2.39793e-09
SMTN	9.26658	9.26015	8.37291	2.76918	2.90878	2.57237	3.26043	1.70506	2.42575e-09
ABI2	4.53373	5.53015	4.46395	1.52896	1.13566	1.77292	3.27384	1.71098	2.42845e-09
LAMTOR4	3.59183	2.71502	3.16941	13.2417	16.7108	10.8212	0.232411	-2.10525	2.42951e-09
MARC1	0.0304548	0.0139746	0.0197732	0.180943	0.206815	0.202934	0.108691	-3.2017	2.43587e-09
ITSN2	9.5419	11.5793	10.8158	2.27396	1.65173	4.15411	3.9527	1.98284	2.44885e-09
WDFY3	6.29303	7.54238	7.07752	1.64339	1.00777	2.6352	3.95602	1.98405	2.45089e-09
ARID3B	9.2693	9.23101	8.95084	2.46556	3.01822	2.54965	3.41711	1.77278	2.45956e-09
IL36B	1.00522	0.526822	0.757881	0.0446974	0.0920812	0.0235656	14.2813	3.83606	2.51037e-09
PET100	2.7483	2.17769	1.6323	9.87203	14.0183	8.18033	0.204495	-2.28986	2.54648e-09
DCP1A	14.1053	15.5763	15.1191	4.0708	2.75449	5.75098	3.56232	1.83282	2.55511e-09
CCDC186	5.32435	6.664	5.48652	0.942606	0.570534	1.96233	5.02806	2.33	2.58989e-09
SNHG18	0.875825	0.323053	0.36792	3.55155	4.60504	3.47805	0.134667	-2.89254	2.63067e-09
ATP5MC1	3.45326	3.64698	3.7782	16.6416	17.8671	10.3835	0.242324	-2.04499	2.64095e-09
ABCA5	0.93679	1.00505	0.93978	0.171462	0.098549	0.278128	5.25709	2.39427	2.64494e-09
RSBN1	8.60124	9.84088	9.92198	2.34721	1.57944	3.54643	3.79551	1.92429	2.69201e-09
AC079414	0.03811	0.077259	0.12533	1.07749	1.47207	0.878931	0.0702055	-3.83227	2.71542e-09
SIK3	4.18036	4.12198	4.49057	1.14841	1.09075	1.54336	3.38211	1.75792	2.73674e-09
AHSA2P	1.54826	2.36476	2.27532	6.91351	7.1887	8.09376	0.278805	-1.84267	2.7511e-09
TMEM106C	3.70516	3.95536	4.08158	20.1804	9.53132	17.36	0.249451	-2.00317	2.75325e-09
TMEM198B	0.202293	0.226902	0.225492	0.969107	1.59522	1.2688	0.170797	-2.54965	2.76194e-09
VSIG10L	0.0430063	0.034857	0.0362263	0.416591	0.422647	0.300893	0.100067	-3.32096	2.793e-09
NR2C2	6.31035	1.84254	6.45779	0.720704	0.790679	0.949016	5.93834	2.57006	2.80546e-09
HIST2H2AA4	9.74808	9.29852	9.06779	1.69291	2.00708	1.53332	5.37219	2.42551	2.81842e-09
STX11	4.52155	3.86471	3.52525	0.733031	0.486203	1.02623	5.3047	2.40727	2.83231e-09
MID2	2.88755	3.17229	2.75478	0.565619	0.449616	0.810321	4.82846	2.27156	2.85687e-09
MAP7D2	0.738331	0.739476	0.585549	2.91149	2.50911	3.78425	0.22416	-2.1574	2.95799e-09
JUNB	54.189	50.1876	50.4923	14.9956	17.3509	11.4792	3.53375	1.8212	3.02668e-09
TERF2IP	23.9505	23.9176	24.0072	7.46684	6.99359	8.64182	3.11118	1.63746	3.082e-09
ZNF571	1.72094	1.61445	0.883303	0.224061	0.27699	0.257904	5.55856	2.47471	3.0954e-09
EPHA2	50.9688	49.8855	51.4955	16.5241	16.5583	14.3924	3.20907	1.68216	3.16005e-09
LATS2	20.6323	20.1974	19.9915	6.18603	3.96373	7.77167	3.39377	1.76289	3.23641e-09
SAPCD2	4.0135	3.54525	3.80134	13.6968	14.4438	11.4463	0.286966	-1.80105	3.25822e-09
NHS	11.6672	14.8097	12.8544	2.35462	1.29717	4.63235	4.74779	2.24726	3.26086e-09
SLU7	23.4665	22.6356	21.8015	6.89822	5.62184	8.82359	3.18144	1.66968	3.26707e-09
ROS1	0.657461	0.880127	0.72435	0.0339382	0.00869846	0.108638	14.9526	3.90232	3.29903e-09
MCOLN2	1.042	1.02637	0.940898	4.09563	3.49028	5.5081	0.229821	-2.12142	3.34182e-09
FOXN2	8.96056	9.69072	8.97464	2.40582	1.48029	3.39916	3.79202	1.92297	3.35339e-09
ATP13A3	40.4345	34.5026	47.7144	5.05472	4.4865	14.4422	5.11402	2.35446	3.38946e-09
UNC13D	0.681679	0.589302	0.63695	2.55834	3.3183	2.2479	0.234835	-2.09028	3.40314e-09
RUNX1	6.71996	6.79005	8.30642	2.09402	1.83307	2.79335	3.24628	1.69879	3.41512e-09
LCORL	5.27572	6.31853	4.80196	1.89277	1.19441	1.79737	3.35675	1.74706	3.42147e-09
SLC12A7	15.5031	14.0445	15.0481	4.55235	4.96532	3.98606	3.30247	1.72355	3.42206e-09
AC242376	2.43844	2.56581	0.924544	8.83091	13.4115	12.6576	0.169879	-2.55742	3.4323e-09
ZNF474	0.871067	0.992063	0.685358	0.0598166	0.0327374	0.141674	10.8804	3.44366	3.45528e-09
FASN	9.1238	8.5458	8.96876	27.5423	27.0015	28.4667	0.320903	-1.63979	3.49613e-09
HR	0.0150054	0.0164521	0.0342462	0.162497	0.309319	0.233572	0.0931456	-3.42437	3.51152e-09
SSH3	4.09625	4.1491	3.59381	15.0519	20.1473	11.2237	0.255029	-1.97127	3.65585e-09
ZNF292	12.0126	15.2917	13.6235	1.87201	1.17967	4.63545	5.32419	2.41256	3.6636e-09
UBE2FP1	7.95224	9.1423	7.97055	0.766124	0.871506	1.95143	6.98374	2.804	3.70682e-09
RND2	0.23829	0.109477	0.134469	1.25223	1.17075	0.86604	0.14662	-2.76984	3.71522e-09
SARDH	0.0243776	0.00856124	0.0208938	0.310214	0.234495	0.179427	0.0743405	-3.74971	3.71801e-09
BAIAP2-DT	1.27482	1.15378	1.43405	5.54275	6.1933	4.24244	0.24174	-2.04847	3.81959e-09
BRAP	15.4149	18.8671	16.3711	5.61795	4.47617	5.88439	3.17007	1.66452	3.82036e-09
AC006001	8.19883	7.91141	7.48024	2.64199	2.47667	2.31953	3.17153	1.66518	3.83491e-09
DNAJC25	48.2032	48.295	47.7263	16.9923	13.2814	16.9108	3.05661	1.61193	3.87533e-09
TECR	3.77087	2.82596	3.43938	12.8609	17.8075	9.57217	0.249405	-2.00344	3.96058e-09
AC124276	3.65342	3.31139	2.70326	0.487172	0.522102	0.475676	6.5107	2.70281	3.98131e-09
CDC37L1	5.90949	6.15501	5.71344	1.75577	1.3061	1.7148	3.72182	1.89601	4.04454e-09
RIMKLB	10.0081	11.0353	10.5688	2.7676	2.18195	4.23506	3.44187	1.78319	4.08939e-09
GPC2	0.147399	0.10376	0.138806	0.796131	0.899787	0.81198	0.155495	-2.68506	4.11624e-09
AL731577	2.98783	2.05328	1.38453	0.000194	0.0001	0.198741	32.284	5.01275	4.18777e-09
FIP1L1	27.9649	26.9558	28.1047	8.7517	8.18018	10.308	3.04793	1.60783	4.19826e-09
ACCS	0.127765	0.161137	0.26371	1.23055	0.934401	1.21005	0.163737	-2.61055	4.22654e-09
ZSWIM4	5.06714	4.45584	5.17247	1.25025	1.27627	1.42813	3.716	1.89375	4.28942e-09
PEBP1	30.7389	29.0466	29.3176	97.34	104.756	84.7595	0.31062	-1.68678	4.31891e-09
RFX3	1.42803	1.4478	1.46043	0.336065	0.256689	0.46217	4.1105	2.03931	4.37018e-09
CORO6	0.198355	0.101794	0.181009	0.996113	1.10867	0.928319	0.158635	-2.65621	4.40503e-09
AC106886	4.90836	7.08512	3.52742	0.701783	1.49293	0.756074	5.25991	2.39504	4.45679e-09
JMJD1C	17.7477	23.0057	20.3621	2.14698	1.82717	6.80709	5.66869	2.50302	4.53112e-09
SELENBP1	0.742188	0.217949	0.410534	3.48987	3.55501	2.54022	0.143	-2.80591	4.58322e-09
RLIM	20.543	23.8539	23.0366	5.48658	4.11644	9.10548	3.60443	1.84977	4.76334e-09
PLCD1	0.0569172	0.0506098	0.0725412	0.425513	0.628817	0.416331	0.12244	-3.02985	4.77202e-09
VEZF1	35.8034	41.1845	39.4103	12.8502	11.6522	13.5427	3.05949	1.61329	4.79754e-09
KIDINS220	10.2556	11.3146	9.99072	2.84632	1.68354	4.08238	3.66466	1.87368	4.80521e-09
DNAJC2	42.9487	40.3069	39.97	13.3187	12.0169	15.4414	3.02194	1.59547	4.82229e-09
VEGFB	4.72235	4.00615	3.75683	19.2825	25.2244	12.4752	0.21911	-2.19028	4.83312e-09
TAPBP	9.2462	9.05351	9.13897	33.2533	43.37	24.4326	0.27152	-1.88087	4.90496e-09
OLFML2A	0.698266	0.844025	0.6397	3.29298	2.76421	2.62805	0.25123	-1.99292	4.90949e-09
AL136452	3.88796	2.32209	2.75725	0.300747	0.16993	0.404514	10.2461	3.357	4.99392e-09
C16orf87	3.4014	3.63222	3.69922	1.06463	0.678311	1.11839	3.751	1.90728	5.00898e-09
USP36	26.9356	29.2427	31.7545	10.1114	8.11428	10.6138	3.04905	1.60836	5.05204e-09
MAST1	0.203631	0.153111	0.180184	0.964212	1.36345	0.777988	0.172887	-2.5321	5.0564e-09
ZNF12	24.2966	26.6245	25.3006	5.6135	3.82435	10.2002	3.88133	1.95655	5.10355e-09
KCP	0.662346	0.716689	0.668835	2.39881	2.99661	2.66586	0.254038	-1.97688	5.14805e-09
NR2F2	4.69941	4.77626	6.89057	15.3196	22.997	20.9173	0.276298	-1.8557	5.22494e-09
GALK1	1.13661	1.69371	1.42505	6.36272	8.41213	4.94756	0.215763	-2.21248	5.29931e-09
ABHD14B	0.392038	1.17454	0.860574	8.34733	2.66798	8.30017	0.125658	-2.99242	5.43344e-09
ETS2	35.1714	33.0065	34.3523	12.1036	9.44847	12.2953	3.02919	1.59893	5.44818e-09
SETD2	23.4095	28.9985	24.5559	7.09609	5.44942	10.3966	3.3547	1.74618	5.45358e-09
SLC35G2	13.8677	13.9836	13.6643	4.72813	4.14742	4.05691	3.21018	1.68266	5.48456e-09
LSMEM1	4.47752	3.86207	3.21094	0.89885	0.452033	0.961598	4.99487	2.32045	5.48537e-09
SNN	1.96849	2.04927	2.17084	8.36302	7.33786	7.40681	0.267816	-1.90069	5.55354e-09
AL590708	0.166904	0.206349	0.345023	2.09513	2.19188	1.17778	0.131437	-2.92755	5.58554e-09
KLHL21	6.11625	5.49366	5.42219	1.78913	1.67283	1.37463	3.52151	1.81619	5.58955e-09
ZBED5-AS1	0.0835836	0.216197	0.182626	1.48583	1.46909	1.10208	0.118907	-3.07209	5.59735e-09
AL358472	7.18873	5.48632	7.14418	1.80739	0.762712	0.64447	6.16543	2.6242	5.66161e-09
SLC29A2	0.105937	0.0478583	0.116736	0.861783	1.47908	0.595064	0.092145	-3.43995	5.69494e-09
RN7SK	83.8712	5.03539	34.0368	0.902368	1.96364	2.20372	24.2505	4.59994	5.70249e-09
F11R	5.10553	5.10215	3.65873	15.5841	13.5615	17.0093	0.300432	-1.73489	5.73518e-09
HIST2H2AA3	10.0315	9.23886	9.50555	1.81154	2.11489	1.56227	5.24276	2.39033	5.75846e-09
SCML2	3.86928	3.9025	4.23375	0.660642	1.06186	1.07125	4.29728	2.10342	5.768e-09
SYK	1.04589	1.33219	1.02603	4.27848	3.75887	5.30837	0.255072	-1.97103	5.7733e-09
GOSR1	11.4624	11.5634	11.6246	3.76504	2.62343	4.49117	3.18489	1.67124	5.83778e-09
PLCB3	2.4956	2.41137	2.36044	8.40706	9.13233	7.55189	0.289639	-1.78767	5.87534e-09
METTL26	1.3356	1.08382	1.08039	5.13435	11.4072	4.98002	0.162619	-2.62043	5.91721e-09
KIAA1217	4.39105	4.5764	4.82139	1.03969	0.464778	1.55024	4.51398	2.1744	5.94049e-09
ADNP2	27.7111	28.0522	28.1999	8.97486	6.63778	11.1297	3.13971	1.65063	5.97117e-09
PRTFDC1	6.04388	6.37088	5.52714	20.1076	17.174	22.1659	0.301811	-1.72828	6.05021e-09
ZNF45	4.57657	5.30898	3.64161	0.814157	0.974018	1.43083	4.20227	2.07117	6.07172e-09
PLCB4	17.0891	19.5359	18.0782	5.78723	3.97315	7.18035	3.22909	1.69113	6.10332e-09
SNX33	1.24252	1.24015	1.24	4.30739	4.17101	4.38331	0.289438	-1.78867	6.34555e-09
RN7SL146P	3.11433	3.18017	2.91801	0.187296	0.17098	0.459613	11.2638	3.49362	6.38383e-09
ADAMTSL1	0.0986403	0.0590052	0.154455	0.0001	0.0023921	0.00951329	25.9967	4.70025	6.43683e-09
IGFBP7	42.7658	59.5783	35.7473	187.184	198.121	131.486	0.26721	-1.90396	6.53749e-09
GABPB1	12.8253	12.1874	11.8901	4.05107	3.26811	4.4843	3.12644	1.64452	6.58899e-09
APOL1	1.50921	1.28707	1.61578	7.73786	37.005	5.94772	0.0870391	-3.52219	6.67597e-09
SLC29A4	0.266062	0.249088	0.183323	0.823322	2.3755	1.57132	0.146426	-2.77175	6.7035e-09
SBNO1	14.949	16.9602	15.6384	3.38288	2.40542	6.39845	3.90158	1.96406	6.8491e-09
ARSA	0.194399	0.195246	0.197776	1.05836	1.6032	0.867811	0.166438	-2.58695	6.87893e-09
SLC25A1	3.74323	3.02444	6.11498	15.3693	36.6116	18.9866	0.181529	-2.46173	6.90049e-09
SLFN12	7.96483	9.70491	9.52624	2.00632	1.2677	3.22879	4.18219	2.06426	6.92559e-09
EPS8L2	7.59783	6.95291	7.82393	24.6959	29.5008	20.4612	0.299696	-1.73843	6.93439e-09
LPCAT4	2.41786	1.68142	2.31126	7.57827	8.92011	7.41815	0.268038	-1.89949	6.97738e-09
PCBD1	20.316	17.2372	18.6405	71.981	82.3539	48.8388	0.27658	-1.85423	7.08775e-09
MTF1	14.1268	14.8552	14.7707	3.61234	2.62288	6.03331	3.56626	1.83441	7.13826e-09
SKIL	18.5286	19.7514	19.6331	6.45783	3.90544	7.37917	3.2641	1.70668	7.15828e-09
H2AFX	4.00132	3.10389	4.04374	16.0238	20.7801	11.6515	0.230087	-2.11975	7.18975e-09
ACSS2	2.03273	1.76738	1.35965	6.31203	6.4565	6.23109	0.271572	-1.88059	7.20309e-09
INSYN2	0.557639	0.408236	0.379026	0.0571497	0.041145	0.0850771	7.33429	2.87466	7.21692e-09
SEMA3C	54.9529	66.5884	61.7886	10.8436	5.91486	22.0399	4.7252	2.24037	7.23707e-09
GCHFR	0.208742	0.0687124	0.189274	1.49729	2.23742	1.15377	0.0954751	-3.38873	7.25615e-09
CEP85L	1.28445	1.69408	1.45297	0.0897538	0.0950943	0.377606	7.87887	2.97799	7.35309e-09
BRSK2	0.0745788	0.0596715	0.0427376	0.460591	0.457851	0.341069	0.140521	-2.83114	7.37399e-09
TMEM121B	0.0409739	0.0618551	0.062724	0.574608	0.316973	0.402	0.12798	-2.96601	7.37908e-09
PECR	1.55311	1.41798	1.72425	5.98641	6.05893	5.89992	0.261648	-1.9343	7.38258e-09
MAGED1	3.14551	2.8796	3.25499	10.3803	10.1037	9.53212	0.30917	-1.69353	7.4927e-09
ZNF300	0.309931	0.54166	0.349463	0.0175733	0.00772975	0.0599098	14.0948	3.81709	7.73748e-09
CYTL1	0.461866	0.212782	0.363283	2.55455	2.32646	2.70393	0.136841	-2.86943	7.76751e-09
PLCXD1	0.684911	0.556904	0.677064	2.84105	3.21257	2.16919	0.233361	-2.09937	7.8391e-09
DCAF10	2.5734	2.60224	2.71568	0.633817	0.568657	0.890047	3.7712	1.91502	7.91132e-09
MYCBP2	7.14822	8.69174	8.2137	1.75608	1.15916	3.21349	3.92474	1.9726	8.14449e-09
GTF2H1	15.0432	19.2132	18.021	5.19591	3.80267	7.00506	3.2666	1.70779	8.18034e-09
CAMK1G	0.446096	0.380401	0.237681	0.0407993	0.0200906	0.037159	10.8536	3.4401	8.37733e-09
LCN10	0.909682	1.00126	0.818884	4.55153	4.30747	2.90192	0.23211	-2.10712	8.63259e-09
POLR3D	10.8016	10.6108	10.5001	3.15061	3.14239	3.92983	3.12169	1.64233	8.65513e-09
CCDC74B	0.0278719	0.0001	0.0340087	0.41753	0.413677	0.301346	0.0547265	-4.19162	8.66786e-09
BTN2A1	25.6126	25.313	26.5437	9.13953	7.66018	9.23983	2.97506	1.57292	8.85292e-09
GNA13	41.4375	44.0437	43.0297	10.7949	7.86999	17.9956	3.50543	1.80959	8.86904e-09
AL590644	0.15728	0.272566	0.228119	1.15377	1.49343	1.07299	0.176863	-2.4993	8.98316e-09
REV3L	6.12976	9.03753	8.17446	0.774967	0.863479	2.66818	5.41996	2.43828	8.98946e-09
IFIT2	3.75694	3.31511	3.30774	0.790041	0.838567	1.00051	3.94802	1.98113	9.15168e-09
PHLPP2	4.99636	5.56211	5.27362	1.24836	0.757942	2.04134	3.91144	1.9677	9.40996e-09
PTP4A1	65.857	73.4772	69.4562	18.9435	15.3253	29.9211	3.2527	1.70164	9.48744e-09
BCL10	14.5551	14.9422	14.4053	5.10834	4.32798	4.87706	3.06725	1.61694	9.56311e-09
AL359881	0.165722	0.0001	0.005949	1.15769	1.81956	1.46276	0.0386872	-4.692	9.59258e-09
GSN	1.1498	0.958968	1.09389	3.88153	4.54809	3.14136	0.276784	-1.85317	9.63744e-09
AC098650	0.512624	0.54464	0.341793	0.048413	0.068364	0.024875	9.87672	3.30403	9.73649e-09
ACY1	0.854982	0.819403	0.847167	3.87827	4.35241	2.72511	0.230157	-2.11931	9.91007e-09
TLCD2	0.780791	0.471082	0.581664	2.47405	2.72316	2.67204	0.233	-2.1016	9.91993e-09
HOXC10	0.649753	0.356042	0.409719	2.69727	3.21746	2.21704	0.174072	-2.52224	1.00947e-08
FRYL	7.3194	9.53661	7.74833	2.07846	1.34789	3.3104	3.65226	1.86879	1.015e-08
KLK1	0.126729	0.0814726	0.161342	0.900653	1.48261	0.774388	0.117031	-3.09503	1.01883e-08
HES1	15.9836	15.6049	15.9637	5.0406	4.66588	4.262	3.40425	1.76734	1.02477e-08
NDUFA2	6.74278	6.53839	5.39737	23.821	28.7952	18.5602	0.262426	-1.93002	1.03313e-08
PTPN18	1.35791	1.5385	1.5641	8.30303	6.98016	3.83886	0.233266	-2.09995	1.0609e-08
MIR193BHG	0.223909	0.51561	0.0778688	2.20572	3.10702	2.4391	0.105444	-3.24545	1.06634e-08
ZNF184	5.92412	6.76903	6.12631	1.42354	1.14901	2.20859	3.93618	1.9768	1.08696e-08
GLP2R	0.312408	0.324057	0.381789	0.0371157	0.0478452	0.0608447	6.98364	2.80398	1.09801e-08
LRRC66	0.539945	0.46565	0.611669	0.075172	0.038912	0.098047	7.62389	2.93053	1.11476e-08
TUBB3	3.65214	3.00812	3.66132	14.1456	17.717	8.99561	0.252619	-1.98496	1.11944e-08
ABCA1	36.6486	44.2407	41.6989	10.0535	7.80588	17.397	3.47705	1.79786	1.12581e-08
CKLF	7.7992	10.4824	7.41633	42.8226	36.0428	23.7335	0.25047	-1.99729	1.12671e-08
ZNF518B	4.67752	5.41446	5.21826	1.18113	0.742068	2.00483	3.89769	1.96262	1.13744e-08
ARF3	10.3208	12.9312	9.85805	36.0143	35.178	33.0067	0.317758	-1.654	1.16142e-08
AC003681	0.793826	0.839037	0.384451	0.079817	0.030525	0.162738	7.38726	2.88504	1.16538e-08
IGFL2-AS1	1.00655	0.500376	0.773199	4.11976	4.21127	3.9178	0.18615	-2.42546	1.17761e-08
ANKRD2	1.2894	0.748486	0.763707	4.42908	6.18706	4.62908	0.183769	-2.44404	1.19072e-08
VCPIP1	13.9446	15.5587	15.8636	3.90577	3.01161	6.43001	3.39894	1.76509	1.19357e-08
SMG1P5	2.98753	4.38247	2.48764	0.77005	0.452152	0.916535	4.60909	2.20448	1.19569e-08
MIR1244-2	23.535	3.37432	32.7182	255.376	272.748	176.754	0.0845926	-3.56332	1.22773e-08
ZCCHC14	14.4852	14.4516	14.4478	4.23183	3.1988	6.11201	3.20355	1.67967	1.23452e-08
AHCY	24.5765	22.2803	23.9544	73.923	78.291	66.2549	0.324125	-1.62538	1.25566e-08
HMG20B	4.13125	3.94932	3.70781	13.7689	16.0873	10.9393	0.288963	-1.79104	1.2593e-08
BCLAF1P2	3.65741	3.2923	2.53084	0.458548	0.153532	0.721134	7.11105	2.83006	1.26326e-08
LOXL1	0.196437	0.103678	0.172844	0.893723	1.35284	0.898657	0.150374	-2.73338	1.28424e-08
FSD1L	3.68749	6.01952	5.11271	0.95538	0.703954	1.84592	4.22786	2.07993	1.30765e-08
HIST1H4B	6.37311	1.86305	3.66532	0.256742	0.0001	0.0001	46.3197	5.53355	1.31145e-08
TOGARAM1	2.88397	3.43896	4.49289	0.699269	0.343183	1.1729	4.8822	2.28753	1.33115e-08
HIGD2A	7.80172	7.92766	6.43996	36.2463	43.3287	21.0934	0.220222	-2.18297	1.3364e-08
CDH24	0.674879	0.510225	0.644217	2.55003	3.03606	2.42519	0.228343	-2.13073	1.37087e-08
GRIN2B	2.66708	3.20665	3.01536	0.646315	0.455064	1.2133	3.84031	1.94122	1.37129e-08
ZFP30	5.43931	2.43584	7.32258	0.887262	0.592865	1.35792	5.35499	2.42088	1.37327e-08
CHST12	0.608256	0.553117	0.61027	2.08463	2.08747	1.90072	0.291733	-1.77728	1.39014e-08
WDR66	0.188313	0.282173	0.252647	0.0464578	0.0105284	0.0303863	8.27645	3.04901	1.39843e-08
AC134407	0.957642	0.811265	0.949614	0.128202	0.119523	0.165824	6.57364	2.71669	1.40433e-08
SFMBT1	13.4792	14.2315	14.5412	4.15375	3.13701	5.85835	3.21329	1.68405	1.41879e-08
ZCCHC2	2.08234	3.0914	2.564	0.724979	0.551472	0.83134	3.67102	1.87618	1.42186e-08
KLHL11	2.48659	3.77479	8.59485	0.143525	0.055031	0.652517	17.4559	4.12564	1.422e-08
AC022400	0.566518	1.79602	0.501614	0.07849	0.045051	0.127819	11.3946	3.51028	1.42629e-08
RPS28P7	71.4512	55.1713	58.757	239.49	331.037	166.035	0.251682	-1.99032	1.42767e-08
EFL1	21.8495	21.0605	22.4897	8.06798	5.54747	8.28588	2.98611	1.57827	1.4442e-08
GPR153	0.200428	0.142974	0.164939	0.978851	1.6147	0.74439	0.152292	-2.71509	1.4461e-08
DNAH12	0.0399375	0.0857184	0.0652456	0.0001	0.00250423	0.00746693	18.9553	4.24453	1.46379e-08
POP5	1.85145	1.86226	1.68896	9.01961	7.06721	5.98066	0.244825	-2.03018	1.47357e-08
ANKRD17	30.5711	33.7343	33.5646	8.00506	5.56138	13.9508	3.55668	1.83053	1.48572e-08
TK1	14.028	13.2471	11.7677	47.3124	55.7583	33.2885	0.286323	-1.80429	1.52203e-08
KPNA4	40.482	43.002	40.5252	13.4276	9.33404	17.3602	3.09082	1.62799	1.52252e-08
ANKRD44	1.07267	0.960694	1.14337	0.275252	0.14819	0.312057	4.31915	2.11075	1.5383e-08
PGAM1	71.9455	71.7204	76.3685	238.228	236.081	195.92	0.328297	-1.60693	1.53928e-08
AP006621	1.09601	1.18059	0.877686	5.37057	7.32097	4.37561	0.184816	-2.43584	1.54304e-08
ABHD14A	0.379577	0.28516	0.275422	2.06964	2.31557	1.28997	0.165661	-2.59369	1.55065e-08
RAB42	1.03342	1.23782	1.45508	5.50257	4.83014	5.04021	0.242395	-2.04457	1.55541e-08
COQ8A	1.11228	1.08648	1.08775	4.01852	4.19841	3.37986	0.283398	-1.8191	1.55601e-08
APLF	2.28857	2.61141	2.69106	0.532331	0.570728	0.86551	3.85612	1.94715	1.56058e-08
GMDS	1.07829	1.21801	1.05384	4.40989	5.03927	3.68299	0.25511	-1.97081	1.56168e-08
SLMAP	6.20956	9.21854	8.7074	2.83282	1.96554	2.77492	3.18693	1.67217	1.5899e-08
ADAMTS9	11.6606	15.0377	14.3434	4.61257	3.68842	5.32026	3.01307	1.59123	1.61938e-08
LINC00265	4.98011	5.67073	5.72862	1.25356	1.59118	1.40225	3.85673	1.94738	1.64911e-08
PRNCR1	0.344584	0.46253	0.217012	0.02811	0.049856	0.070649	6.89113	2.78474	1.64969e-08
XRN1	5.90934	7.98939	7.2154	0.921601	0.656522	2.53803	5.12957	2.35884	1.65771e-08
SLC22A3	0.843186	0.816188	0.789852	3.32999	2.94018	3.49061	0.250925	-1.99467	1.74976e-08
NEAT1	6.27201	4.67301	7.05125	1.24701	1.68934	2.29553	3.43973	1.7823	1.76452e-08
AC026801	0.119584	0.139785	0.029097	1.51059	1.02783	0.756248	0.0875556	-3.51366	1.77556e-08
PLA2G4C	0.954753	0.936908	1.10496	0.197825	0.221436	0.243513	4.52134	2.17675	1.77904e-08
MED13L	2.22658	2.64119	2.39743	0.472817	0.502646	1.02268	3.63597	1.86234	1.78443e-08
SUSD4	0.206275	0.142206	0.154366	0.965719	0.802061	0.894771	0.188859	-2.40462	1.78576e-08
EIF4EBP1	27.5558	25.0745	24.0135	90.5773	125.997	65.7872	0.271439	-1.8813	1.79011e-08
GSDMD	0.797577	0.738994	0.61537	3.43911	3.51067	2.2885	0.232937	-2.10199	1.82025e-08
TSTD1	2.02596	1.74201	1.55526	7.75788	12.1363	6.50824	0.201619	-2.3103	1.82421e-08
HUS1	12.5337	13.1885	12.8109	4.37299	3.41142	4.83189	3.05423	1.61081	1.842e-08
ITGB4	0.255499	0.134075	0.112898	0.876472	0.987726	1.0508	0.172375	-2.53638	1.8788e-08
SEMA6A	2.86798	3.03936	2.77242	8.7749	8.0963	9.109	0.334092	-1.58168	1.88248e-08
TMEM45A	0.835961	0.812342	0.849779	0.179026	0.118974	0.21562	4.86367	2.28205	1.88696e-08
OTUD7B	7.88583	8.48554	8.02891	2.49064	1.98139	3.44748	3.08103	1.62341	1.89827e-08
TRAF7	6.73422	6.44715	6.40009	21.2865	25.6164	17.2309	0.305322	-1.7116	1.90456e-08
PCNA	76.3065	85.9771	77.3174	239.733	224.41	249.772	0.335615	-1.57512	1.91461e-08
IFI30	3.88369	3.9478	4.40824	15.4527	19.2238	11.395	0.265668	-1.9123	1.93033e-08
ARL2-SNX15	1.00671	0.507316	0.980742	0.075698	0.103081	0.132525	8.01394	3.00251	1.93134e-08
TSPO	2.73999	2.26134	2.43567	11.2462	14.6099	7.74916	0.221304	-2.1759	1.94475e-08
HOTAIRM1	6.01581	5.91248	5.53818	20.5492	20.9912	18.4968	0.290927	-1.78127	1.945e-08
SPOPL	7.25675	8.91931	7.89364	2.72517	1.75236	2.92232	3.25273	1.70165	1.94571e-08
ZMYM3	1.994	1.93903	2.09155	6.73696	6.10146	6.35599	0.313871	-1.67175	1.96549e-08
CIB2	1.10135	0.97734	1.16803	4.95699	4.53717	4.14628	0.238022	-2.07084	1.9666e-08
TMEM14A	5.83745	5.32913	4.70434	20.7972	20.008	17.7831	0.270889	-1.88423	2.02703e-08
AC027228	0.421691	0.368686	0.508485	2.00643	2.13393	2.34552	0.20026	-2.32005	2.02786e-08
KAT2A	4.44189	4.83519	6.42261	19.8682	15.9444	16.1869	0.30192	-1.72776	2.03008e-08
BCAM	0.423547	0.492675	0.544651	2.17922	3.3111	1.67221	0.203961	-2.29364	2.04713e-08
SOX12	6.34023	5.60221	5.38061	19.4357	24.0407	15.1288	0.295589	-1.75834	2.05584e-08
GDPD1	0.0959192	0.091804	0.135608	0.567567	0.672514	0.807948	0.157874	-2.66315	2.07395e-08
IPPK	6.3496	6.53815	6.47292	1.39593	0.628642	2.19804	4.585	2.19692	2.08044e-08
SYT12	0.468097	0.495712	0.580614	1.74229	2.19172	1.84994	0.267019	-1.90499	2.09102e-08
GATM	0.23051	0.382504	0.262397	0.0523751	0.0349439	0.022386	7.97969	2.99633	2.09477e-08
CFLAR	5.49695	6.19858	5.95566	2.29407	1.66437	2.07226	2.92689	1.54937	2.11082e-08
DMBX1	0.0287384	0.0001	0.0157236	0.336635	0.390945	0.182502	0.0489648	-4.35211	2.1207e-08
MCF2L	0.0209818	0.022892	0.0137436	0.108228	0.140429	0.126827	0.153448	-2.70417	2.13548e-08
NFKB2	35.0586	35.8664	36.7448	11.1734	13.1968	8.721	3.25373	1.70209	2.14471e-08
ACADS	0.481444	0.583793	0.550974	2.43438	3.74122	2.18676	0.193272	-2.3713	2.15241e-08
TDG	9.62731	10.0053	9.73266	0.902443	0.230392	2.2693	8.63142	3.1096	2.20328e-08
NRM	2.68403	2.18092	1.67154	7.12818	10.7053	9.56368	0.238583	-2.06744	2.2098e-08
IRS1	7.54088	7.4024	7.7813	2.29093	1.87202	3.17143	3.09837	1.63151	2.22461e-08
UBR2	10.0491	11.0588	10.9069	2.71256	2.17882	4.63955	3.35905	1.74805	2.25062e-08
CRY1	15.5649	17.4289	14.9526	4.4906	3.17853	6.69617	3.33766	1.73883	2.28842e-08
ZNF644	14.5518	16.6627	15.3049	3.57628	2.36154	6.53568	3.72946	1.89897	2.29787e-08
ARID4B	15.2445	16.4748	16.4888	2.85104	0.642554	4.20483	6.26206	2.64664	2.30235e-08
TMCC3	2.81577	3.3131	2.82217	0.904069	0.634593	0.959874	3.58251	1.84097	2.31425e-08
IFRD1	25.3239	26.4518	24.8313	8.90969	7.23081	10.1101	2.9183	1.54513	2.32367e-08
ATP2B1	21.6725	27.04	23.6594	5.27971	3.25981	9.79243	3.94786	1.98107	2.36018e-08
ACTG1	236.757	209.226	202.208	1079.93	551.516	623.801	0.287415	-1.79879	2.37553e-08
NMNAT2	0.0877596	0.260125	0.256281	0.0001	0.0049105	0.0189107	25.2565	4.65858	2.37811e-08
EIF2AK3	10.248	10.5599	9.67561	2.50994	1.81739	4.26042	3.54965	1.82768	2.38189e-08
LINC01239	2.36339	2.69032	2.68488	0.638154	0.45759	0.666823	4.39052	2.13439	2.38362e-08
ZNF197	6.5192	7.64978	6.76664	1.45243	0.827826	2.71923	4.18755	2.06611	2.39451e-08
TMSB4XP8	55.3947	52.1499	53.565	210.121	197.798	164.09	0.281656	-1.82799	2.43671e-08
AURKAP1	1.74136	2.60103	2.38119	0.376818	0.184653	0.440074	6.71321	2.747	2.45518e-08
ZNF329	5.68241	5.65197	5.53707	1.44448	1.55497	1.90082	3.44296	1.78365	2.47738e-08
ZNF608	15.3523	17.0784	14.1879	4.70984	3.03015	6.50451	3.27275	1.7105	2.49492e-08
TXK	0.697216	0.614873	0.480087	0.1213	0.0692752	0.0694119	6.89334	2.7852	2.49908e-08
PPP4R3B	26.7545	28.7512	23.7077	8.8909	5.97591	10.6086	3.1094	1.63664	2.51583e-08
HLF	2.15305	2.22858	1.90975	0.647854	0.490779	0.396037	4.0995	2.03545	2.53364e-08
KDELR3	5.23751	4.69967	4.89919	17.9244	16.9424	15.1089	0.296872	-1.75209	2.53644e-08
ZNF75A	3.61631	4.19017	2.54732	0.638673	0.419414	1.19296	4.59954	2.20149	2.55774e-08
DMTN	2.37156	2.54918	2.32254	8.30838	8.70047	7.24185	0.298683	-1.74331	2.59015e-08
NR3C1	21.2918	22.9496	24.9568	6.09488	5.09402	10.0337	3.26059	1.70513	2.62634e-08
MVB12A	1.62618	1.63004	1.24994	6.03919	8.70604	4.65652	0.232255	-2.10622	2.62656e-08
STAM	35.4944	37.2383	34.3025	12.7165	8.21486	14.3662	3.03237	1.60045	2.63038e-08
UCP2	6.63075	6.28531	6.98597	25.3059	38.1878	16.5769	0.248556	-2.00836	2.64112e-08
ZNF624	1.02045	1.29998	1.1562	0.218179	0.104669	0.301789	5.56584	2.4766	2.64979e-08
LVRN	0.149917	0.173199	0.215701	0.0286501	0.0134283	0.0199115	8.69202	3.11969	2.66579e-08
IGFLR1	0.0850408	0.0582558	0.0620111	0.428602	0.67526	0.664561	0.116096	-3.1066	2.66624e-08
DHCR24	14.7668	27.1315	30.5722	82.9183	99.0227	81.4931	0.275099	-1.86198	2.68943e-08
DIO2	0.569748	0.731105	0.675586	0.140754	0.113421	0.169793	4.66177	2.22088	2.75057e-08
TCF19	2.9034	2.68984	2.10241	9.29282	9.04779	8.23325	0.289594	-1.78789	2.79262e-08
AHCTF1	22.5203	25.6739	21.6993	6.09507	5.15619	10.1497	3.26591	1.70748	2.86938e-08
TAF2	18.9104	20.9484	20.1436	5.52334	3.192	8.34442	3.5172	1.81443	2.87802e-08
LGI2	0.186565	0.150373	0.160259	0.835223	0.651094	0.870641	0.210949	-2.24504	2.88486e-08
MIR181A1HG	0.275249	0.357159	0.369252	0.0177203	0.0364213	0.0001	18.4667	4.20685	2.92528e-08
ALDH16A1	0.504798	0.498957	0.514835	2.20766	2.65565	1.71852	0.230725	-2.11576	2.95734e-08
PODXL2	11.9473	8.4399	9.64024	34.1592	37.4319	27.7607	0.302233	-1.72627	2.98511e-08
EVC	18.0574	20.0616	20.0888	5.52287	4.67578	8.57787	3.10003	1.63228	3.05786e-08
GTPBP3	0.59485	0.641416	0.440808	2.34019	3.00026	2.03862	0.227274	-2.13749	3.0636e-08
AC079089	0.547269	0.539617	0.509799	0.0644877	0.0693354	0.0408069	9.14325	3.19271	3.0964e-08
SAMD11	0.228794	0.0801587	0.136225	1.0754	1.2739	0.76702	0.142853	-2.80739	3.12883e-08
ZSCAN31	1.46955	1.99615	1.48582	0.342125	0.254049	0.489489	4.56082	2.18929	3.1579e-08
BHLHE40	84.2975	81.7851	86.378	30.6114	26.404	31.8013	2.84249	1.50715	3.1689e-08
PTGFR	1.51846	1.59533	0.931801	0.267489	0.120047	0.336078	5.59081	2.48306	3.2141e-08
ACTR3B	4.81912	4.29663	4.46548	1.19892	1.41226	1.39366	3.39121	1.7618	3.26624e-08
FZD2	1.27452	1.0651	1.43969	4.95866	6.89715	4.51737	0.230823	-2.11514	3.26773e-08
FOXO3	19.3308	20.6795	18.5765	5.57207	3.69001	8.46312	3.30529	1.72478	3.28873e-08
FAM13B	9.771	11.0227	9.87565	2.1873	1.52901	4.27262	3.83898	1.94072	3.30517e-08
SOCS3	21.785	21.097	21.8121	8.04628	6.85103	5.6921	3.14211	1.65173	3.31584e-08
GGNBP2	28.6904	29.5225	28.5558	9.97864	8.0637	12.0848	2.88008	1.52611	3.33972e-08
AC105411	0.264038	0.40237	0.337805	0.042424	0.0155181	0.0440346	9.84748	3.29975	3.33977e-08
TEDC2	0.479855	0.49624	0.463574	2.55282	1.73267	2.45831	0.21348	-2.22782	3.35242e-08
DICER1	6.27169	8.25425	8.00356	1.56844	1.06249	3.09872	3.93208	1.97529	3.36042e-08
ACBD3	38.2632	39.1821	38.1876	10.6914	7.37467	16.9582	3.30151	1.72313	3.43423e-08
CIDECP1	3.54657	3.35807	4.09591	0.806304	1.03272	0.922619	3.98333	1.99398	3.44514e-08
CGRRF1	3.27084	3.40751	3.02767	1.03069	0.710743	0.869197	3.71789	1.89448	3.44777e-08
PTOV1	3.02935	2.4586	2.84234	9.78365	12.2615	7.25621	0.284297	-1.81453	3.46702e-08
APOE	0.926461	0.872849	0.633918	0.0678669	0.0763382	0.0001	16.8617	4.07568	3.4968e-08
SOWAHD	0.167141	0.216656	0.224169	1.53373	1.42843	1.02859	0.152344	-2.7146	3.50943e-08
BTN2A3P	3.46425	4.23784	3.42829	0.924749	0.641691	1.25273	3.94809	1.98116	3.53044e-08
RPS28	5.25799	4.29636	3.75365	18.1617	20.5466	11.983	0.26253	-1.92944	3.53902e-08
RPRD2	20.5733	20.6694	20.4359	6.54184	5.6641	8.81511	2.93413	1.55293	3.55572e-08
AC058791	0.437706	0.507372	0.39824	0.076375	0.010662	0.027545	11.7236	3.55135	3.57185e-08
LRIF1	21.1998	21.1533	12.8158	4.76968	4.88449	6.70482	3.37238	1.75377	3.65009e-08
ZNF202	4.48188	4.46844	4.30748	1.36735	0.994303	1.50086	3.43243	1.77923	3.66258e-08
AP002360	0.500338	0.181214	0.902729	4.89152	6.48249	4.03839	0.102793	-3.28219	3.71555e-08
TMA7	32.1186	29.4899	28.296	111.139	103.364	72.9929	0.312716	-1.67708	3.72795e-08
ICAM4	0.908701	0.611496	1.0312	0.0279363	0.0912906	0.117888	10.7602	3.42763	3.75665e-08
PPIL4	51.7602	52.9727	52.0804	15.5692	13.9519	23.2167	2.97345	1.57214	3.78946e-08
ZNHIT1	5.37404	4.66181	5.05341	15.7303	21.219	13.3959	0.299716	-1.73833	3.82923e-08
CCDC106	1.56866	0.96028	1.07431	5.48946	7.79058	4.0013	0.208505	-2.26184	3.84212e-08
AC141586	3.98768	4.25747	3.72373	0.840553	0.965857	1.26672	3.89469	1.96151	3.84443e-08
LURAP1L	1.04628	0.963238	0.815583	0.145299	0.174173	0.185157	5.59837	2.48501	3.96242e-08
ERP29	21.9644	20.6355	21.5215	63.711	75.9299	57.4635	0.325317	-1.62008	3.96956e-08
PINLYP	1.3691	1.49134	1.27129	0.166137	0.354677	0.211377	5.64297	2.49646	3.97131e-08
SLC4A11	0.213995	0.368107	0.380076	1.78762	2.14681	1.23964	0.185961	-2.42693	3.97762e-08
SCAF4	17.2586	15.399	17.3536	6.95252	4.23346	5.38684	3.01767	1.59343	4.00114e-08
ARFGEF2	21.9959	26.1048	24.2194	4.43842	2.3413	9.28911	4.50064	2.17013	4.02792e-08
FXYD2	0.843394	0.738643	1.09207	3.79476	3.96112	2.75446	0.254426	-1.97468	4.03946e-08
MTCO3P12	5.50474	5.11735	6.29112	28.3826	20.9005	18.9367	0.247922	-2.01204	4.07135e-08
CRYM	0.725398	0.721902	0.449036	0.117942	0.0969069	0.068562	6.69111	2.74225	4.12536e-08
TRIM65	5.59229	4.94912	5.32115	16.4513	18.5795	14.6462	0.319314	-1.64695	4.22715e-08
ZNF14	4.51694	4.39123	3.83213	0.943509	0.886708	1.44952	3.88455	1.95775	4.23503e-08
ATP1A3	0.829687	0.771144	0.827261	3.03636	3.47605	2.53983	0.268231	-1.89845	4.28693e-08
CSRP1	2.66337	1.94012	2.73115	8.28688	8.24249	6.80156	0.314374	-1.66944	4.29923e-08
GDAP1	7.94939	8.66696	8.21835	2.62705	1.92471	3.11546	3.23907	1.69558	4.34924e-08
GPR162	0.037636	0.10714	0.0783368	0.731323	0.884345	0.425824	0.109289	-3.19378	4.35497e-08
BAAT	0.78637	0.592194	0.583825	0.109456	0.120729	0.0779769	6.36804	2.67085	4.36297e-08
AC021092	0.397539	0.208609	0.286168	0.0401177	0.00977493	0.0316378	10.9446	3.45214	4.54643e-08
HIST1H2BG	2.77585	1.93233	2.8808	0.550292	0.50822	0.457252	5.00671	2.32386	4.5471e-08
TMOD1	0.315044	0.379483	0.247767	2.10197	1.83687	1.1125	0.186543	-2.42242	4.56218e-08
GSTM4	0.0200045	0.0512662	0.0465916	0.253567	0.368615	0.318733	0.125263	-2.99696	4.58238e-08
BDP1	12.0035	18.0157	14.7716	1.90095	1.16105	5.31549	5.34657	2.41861	4.5949e-08
CCND1	78.5323	79.9863	75.4309	28.9522	25.9894	30.2622	2.74576	1.45721	4.60964e-08
AC009812	2.7701	3.46343	2.92909	0.0001	0.0001	0.115459	79.221	6.30781	4.65001e-08
BRD3OS	0.65206	1.00127	1.17632	3.6263	4.98682	3.22148	0.2391	-2.06431	4.659e-08
MIER1	8.58676	12.9805	21.3677	0.994081	1.31377	4.30355	6.49407	2.69912	4.65927e-08
CHD7	8.31431	10.2242	12.185	0.924699	0.385848	2.92559	7.25272	2.85852	4.70525e-08
MRI1	0.955246	1.0017	1.01723	4.15287	4.06234	3.25398	0.259319	-1.9472	4.70574e-08
RPL41	282.001	257.09	250.754	928.991	957.297	623.987	0.314645	-1.6682	4.72669e-08
CNST	9.91408	11.1021	10.1422	2.87446	1.83197	4.38698	3.42648	1.77673	4.73089e-08
VASN	1.29889	0.9228	1.01416	5.10949	6.21827	3.30045	0.221207	-2.17653	4.80721e-08
ZNF428	4.10955	4.35751	3.31312	17.0288	20.6924	10.7176	0.243197	-2.0398	4.86065e-08
UCN2	0.465476	0.399156	0.575567	2.34073	3.27336	2.18142	0.184747	-2.43638	4.91758e-08
XBP1	29.2105	31.9374	24.4302	7.42144	8.80743	11.4962	3.08667	1.62605	4.91796e-08
NUDT16	2.75808	1.82711	1.69576	0.507685	0.522402	0.572492	3.91928	1.97059	4.94288e-08
DOP1A	2.01018	2.43068	2.37461	0.435087	0.326227	0.853081	4.22169	2.07782	4.95025e-08
PIGZ	0.351945	0.37567	0.30503	1.67437	2.26794	1.3402	0.195483	-2.35488	4.95686e-08
PATL1	54.2972	56.6338	55.4768	20.0917	15.2382	22.909	2.85733	1.51467	4.98669e-08
COPS2	31.9406	32.4887	32.8257	10.2683	7.35691	14.2418	3.0519	1.60971	4.99051e-08
USP53	5.0116	4.43707	5.33652	1.27678	0.597367	1.89163	3.9262	1.97313	5.05798e-08
AC124283	1.22393	2.289	1.70829	0.273623	0.0574	0.116744	11.6606	3.54357	5.06491e-08
ZBED6CL	13.0046	12.4176	12.8216	37.0568	33.2242	39.8027	0.347406	-1.52531	5.10247e-08
BDH2	1.08264	0.846407	1.09333	3.48556	3.53841	3.76666	0.280093	-1.83602	5.10648e-08
SPINT1	1.90907	1.59948	1.08778	8.53113	5.01284	5.57147	0.240451	-2.05618	5.11636e-08
SCARB1	5.07256	4.96041	5.11636	15.5903	14.9532	13.546	0.343604	-1.54118	5.14047e-08
THAP2	3.12846	2.78572	3.14968	0.833098	0.77782	0.970712	3.5109	1.81184	5.17735e-08
FNIP2	3.10796	3.92943	3.42662	0.750201	0.411831	1.32894	4.20077	2.07065	5.19159e-08
HAUS4	1.76196	2.16963	1.89116	7.18535	8.05372	6.27765	0.270615	-1.88569	5.19791e-08
DGKA	0.320635	0.337971	0.474514	1.62149	1.44351	1.39308	0.254172	-1.97612	5.20678e-08
CYTOR	2.31904	2.60832	2.38947	0.763705	0.837514	0.783894	3.06771	1.61716	5.22866e-08
HSD3BP5	2.69261	3.53432	2.83012	0.024301	0.022659	0.362405	22.1246	4.46758	5.22991e-08
NDST2	0.0541775	0.19024	0.201378	1.14507	1.41229	0.845029	0.131024	-2.93209	5.2595e-08
HDAC9	8.71005	10.6835	9.77599	0.379648	0.136678	1.92324	11.9569	3.57977	5.33204e-08
AKIRIN2	45.1635	39.5271	43.4465	15.4358	14.4241	15.6779	2.81386	1.49255	5.33475e-08
CIAO2A	7.28408	8.78486	6.85752	23.2037	24.4872	22.6919	0.32574	-1.61821	5.35606e-08
PHF20L1	3.23594	4.20361	3.86565	0.799251	0.939693	1.62523	3.36047	1.74866	5.37014e-08
STRN3	8.73051	9.92992	8.99339	2.13504	1.50013	3.88532	3.67713	1.87858	5.38361e-08
KLF4	12.5365	11.4005	11.9713	4.15478	3.61744	4.34403	2.96365	1.56737	5.40541e-08
TERT	0.0181169	0.0346341	0.0204192	0.241082	0.270136	0.171122	0.107234	-3.22116	5.5023e-08
PXMP4	0.600923	0.656854	0.701835	2.53179	2.12769	2.62884	0.26887	-1.89502	5.57468e-08
AL031714	1.8356	1.53493	1.7727	0.456161	0.273111	0.477362	4.26246	2.09169	5.60822e-08
PITRM1	46.5341	46.5272	48.6171	17.3795	13.9045	19.0732	2.81347	1.49235	5.6106e-08
ARNTL2	14.2163	16.4746	15.2266	5.42145	1.24621	3.06612	4.71733	2.23797	5.72649e-08
RAPGEF1	23.2477	25.7573	25.4405	8.9219	7.20726	10.1532	2.83253	1.50209	5.79489e-08
TBCEL	1.54794	1.54788	1.42536	0.18193	0.0719944	0.410172	6.80801	2.76723	5.86995e-08
FN3K	0.67823	0.667353	0.841319	3.01467	4.27868	2.35253	0.226719	-2.14102	5.88368e-08
AHRR	0.375861	0.296085	0.405384	0.0258536	0.064503	0.0414251	8.17511	3.03124	5.90398e-08
ZNF850	1.58092	1.32248	1.40185	0.412739	0.250957	0.445541	3.88127	1.95653	5.91249e-08
CSKMT	0.13493	0.0417184	0.108165	1.00179	0.780208	0.551163	0.122072	-3.0342	6.02178e-08
C1orf21	0.0299915	0.0248212	0.0284393	0.202506	0.155145	0.153454	0.162886	-2.61806	6.06705e-08
KIF1B	11.0261	13.542	12.7538	3.20057	2.35247	5.52063	3.37032	1.75289	6.1646e-08
PYROXD2	0.530596	0.576779	0.589302	2.57786	2.81123	1.85521	0.234209	-2.09413	6.17048e-08
POP7	10.8638	9.0232	7.46377	34.4501	41.7008	25.6324	0.268715	-1.89585	6.22096e-08
RASSF7	0.625241	0.432154	1.17725	4.07889	5.72645	3.13381	0.172705	-2.53362	6.26222e-08
TNKS	7.07706	7.82504	7.56934	2.07864	1.57337	3.40474	3.18439	1.67102	6.33458e-08
CD274	1.67803	2.15576	1.82217	0.526345	0.321839	0.504414	4.18155	2.06404	6.41873e-08
SOCS6	13.874	15.2726	14.6952	4.46937	2.90981	6.32179	3.19991	1.67803	6.4226e-08
RGL3	0.596085	0.585184	0.690824	2.36184	3.35132	2.15607	0.2379	-2.07157	6.44662e-08
ESPNL	0.225978	0.248584	0.241421	1.32338	1.66067	0.792261	0.189598	-2.39898	6.47085e-08
KNDC1	0.0638232	0.100311	0.0438433	0.376121	0.4812	0.391278	0.166569	-2.58581	6.507e-08
SLC25A6	42.0909	38.3272	39.349	128.608	159.981	97.817	0.309952	-1.68988	6.53471e-08
SNRPG	23.8701	21.9964	18.5089	67.3608	78.0947	54.6622	0.321688	-1.63627	6.60563e-08
HSPA12B	0.058809	0.048472	0.054593	0.540915	0.458762	0.307526	0.123832	-3.01354	6.60848e-08
AOC2	3.18991	3.38993	3.77038	1.02553	0.782623	0.555473	4.37895	2.13058	6.6108e-08
KCNIP1	0.348886	0.191733	0.309013	1.6143	1.35681	1.33704	0.197215	-2.34216	6.6135e-08
MT-TP	230.873	214.384	207.489	804.616	934.997	529.015	0.287728	-1.79722	6.64103e-08
PEX6	1.6741	1.70532	2.2287	6.67537	9.1021	5.68347	0.261317	-1.93613	6.66867e-08
MAPK6	24.1459	25.6829	25.0683	7.14704	4.49893	11.0511	3.29986	1.7224	6.70514e-08
SLAIN2	18.4203	18.5541	18.7469	5.14019	3.95184	8.49108	3.16903	1.66404	6.73125e-08
SALRNA2	0.45357	0.540946	0.441444	0.020393	0.016503	0.08603	11.6815	3.54615	6.75878e-08
NFX1	13.6155	13.973	14.3649	5.16125	4.05986	5.83062	2.78728	1.47886	6.78234e-08
CDK8	22.1371	22.3025	22.1453	8.18641	5.68559	9.06687	2.90271	1.5374	6.79799e-08
RDM1	0.365601	0.338519	0.439531	1.81251	1.98993	1.85589	0.202118	-2.30673	6.82931e-08
ZNF317	13.482	13.2255	13.8926	4.62186	4.94355	4.01264	2.99012	1.5802	6.91658e-08
RHPN1	0.297376	0.240213	0.201488	1.20566	1.48168	0.980638	0.201494	-2.31119	6.92748e-08
GJB2	0.795034	0.822393	0.809214	3.74105	2.79392	3.31416	0.246382	-2.02103	7.00094e-08
GAS6	6.00347	5.8779	6.17222	17.8248	20.2384	15.6458	0.336136	-1.57288	7.05627e-08
ADGRA2	0.0342534	0.0041096	0.0540627	0.372841	0.460538	0.329181	0.0795018	-3.65287	7.09024e-08
PDP1	14.0586	16.4495	15.2937	4.0805	2.65498	6.66933	3.41682	1.77265	7.12332e-08
AC011511	0.734372	0.619169	1.17154	0.029331	0.135113	0.100673	9.52441	3.25163	7.18777e-08
FAF2	32.4044	31.4428	33.364	12.0423	10.4487	12.6502	2.7663	1.46796	7.20268e-08
AL357060	0.745855	0.608548	0.744893	0.0530544	0.137638	0.0369977	9.21999	3.20476	7.21285e-08
RNFT2	0.12266	0.0925653	0.115987	0.910007	0.808171	0.368802	0.158704	-2.65559	7.21402e-08
NBDY	2.42638	2.77018	3.08424	10.2595	17.0833	8.28394	0.232432	-2.10512	7.25189e-08
CDK5	2.63732	2.2893	2.34963	8.88878	9.93254	7.31227	0.278425	-1.84464	7.27287e-08
CERKL	0.1361	0.168415	0.14152	0.628769	0.725716	0.890676	0.198665	-2.33159	7.28879e-08
ARL4D	11.9048	10.4133	11.0578	3.42756	3.28495	2.78885	3.51275	1.8126	7.35687e-08
ZDHHC24	0.381525	0.306706	0.505676	1.78408	1.77841	1.40269	0.240456	-2.05616	7.40624e-08
SELENON	4.61946	4.99209	5.45878	16.4986	16.7751	13.0906	0.325042	-1.6213	7.48576e-08
TMEM265	1.46531	2.13525	1.15916	0.284768	0.15592	0.200434	7.42405	2.89221	7.49451e-08
IL1RL2	8.39451	9.84004	9.46017	2.27078	2.38647	3.46901	3.40805	1.76895	7.49459e-08
HDHD3	1.74513	1.44011	1.50809	6.49194	6.61116	5.06431	0.258338	-1.95267	7.50503e-08
KCNIP2	0.153616	0.0842062	0.080382	0.627916	0.923269	0.611068	0.147164	-2.76451	7.53086e-08
ZNF670	7.97787	7.28889	7.4664	2.26203	1.57594	3.02143	3.31416	1.72864	7.57276e-08
AKR1B1	269.142	262.505	271.289	841.808	832.445	657.699	0.344319	-1.53818	7.58924e-08
AC022400	2.74641	2.63194	3.44573	0.629509	0.390401	0.837171	4.75158	2.24841	7.66623e-08
KCNK3	3.51547	3.40986	3.41357	1.05137	1.07422	0.850268	3.47426	1.79671	7.70358e-08
TAPT1	3.76849	3.82182	4.35451	1.40825	0.876266	1.39422	3.24699	1.6991	7.70779e-08
SLC16A13	0.235954	0.17185	0.090062	1.02617	1.19812	1.17509	0.146458	-2.77144	7.71876e-08
ABCA2	1.09157	1.1513	1.08479	3.48186	3.63252	3.22052	0.321983	-1.63494	7.72686e-08
PGGHG	0.770596	0.569234	0.5459	2.70775	2.027	2.55711	0.258608	-1.95116	7.78679e-08
TMEM217	2.273	1.77966	2.055	0.48165	0.427853	0.188896	5.56051	2.47522	7.88773e-08
SEC14L6	3.40892	3.48519	3.84032	11.3587	11.1171	10.8669	0.321943	-1.63512	7.94477e-08
FAM83G	12.8173	10.0716	10.2963	3.7259	4.01288	3.45902	2.96354	1.56732	7.9601e-08
ITPKB	0.363588	0.456378	0.445622	1.51649	1.38492	1.91935	0.262529	-1.92945	7.98243e-08
MMP25	0.447469	0.356088	0.341608	0.0650038	0.0625266	0.0473405	6.54864	2.71119	7.99503e-08
GRB7	1.29058	1.07544	1.18708	4.41605	5.71521	3.68299	0.257206	-1.95901	8.03078e-08
CD81	3.51066	3.02403	3.28507	9.69653	12.6578	8.58122	0.317426	-1.65551	8.09508e-08
URM1	2.5685	3.15456	3.14048	11.2712	11.704	7.3253	0.29252	-1.77339	8.11953e-08
VTCN1	0.143335	0.366478	0.192524	1.47084	1.35255	1.27447	0.171391	-2.54464	8.12304e-08
LIFR	2.00219	2.77783	2.7614	0.37247	0.303507	0.952778	4.63017	2.21106	8.14861e-08
ZNF543	2.6495	2.87622	2.7147	0.611806	0.276487	0.858522	4.7174	2.23799	8.15608e-08
AC009549	4.60272	4.54294	4.94642	0.814515	1.34812	0.653084	5.00478	2.32331	8.16679e-08
DMXL1	6.46639	8.81573	7.40508	1.76069	1.2681	3.34821	3.55766	1.83093	8.18793e-08
GABARAPL2	4.99572	5.00281	4.45715	15.5963	14.1056	14.0443	0.330444	-1.59752	8.27005e-08
TWF2	7.0306	6.47491	6.96439	22.0096	29.5115	18.3377	0.293018	-1.77094	8.31659e-08
MT1E	13.527	14.1342	11.8989	43.6226	50.8611	34.1828	0.307463	-1.70152	8.3565e-08
SEC31B	0.522829	0.401819	0.502459	1.78044	1.72621	1.8062	0.268614	-1.89639	8.42422e-08
LRRC49	1.87869	1.95088	1.9822	0.531187	0.521307	0.691601	3.33226	1.7365	8.44226e-08
HBQ1	0.48299	0.088387	0.60187	3.84698	4.68172	3.26597	0.0994726	-3.32956	8.45171e-08
SNRNP25	3.6735	3.41761	3.06114	12.058	12.8416	9.16474	0.298032	-1.74646	8.49333e-08
LPXN	3.32885	4.19068	3.30017	0.620596	1.01392	0.861198	4.33531	2.11613	8.52451e-08
AC016831	0.661153	0.533461	0.486049	0.036771	0.033041	0.107328	9.48777	3.24607	8.53307e-08
HIST2H2AC	6.00823	5.23964	5.80283	0.750457	0.981829	0.223063	8.72003	3.12433	8.55498e-08
AAAS	3.03992	2.68036	3.01314	11.1006	10.7401	7.37124	0.298967	-1.74194	8.62595e-08
SENP1	10.3889	10.6733	11.9673	3.42983	2.11581	4.66239	3.23564	1.69405	8.63908e-08
TRUB2	3.4925	3.18006	3.3945	10.9783	11.4464	8.5791	0.324703	-1.62281	8.66327e-08
FEM1A	8.22651	7.49469	7.68239	2.68887	2.90607	2.51908	2.88434	1.52824	8.69376e-08
RPPH1	6.44535	1.30084	4.33176	0.0001	0.23419	0.264529	24.2131	4.59772	8.70599e-08
AC097634	0.278217	0.230319	0.256976	1.40687	1.28406	1.17445	0.198043	-2.33612	8.80596e-08
TSC22D1	20.2847	21.7165	20.9474	7.9112	6.09441	8.64258	2.77941	1.47478	8.80623e-08
CDKN2D	1.78002	2.07047	1.87262	0.38156	0.389799	0.2587	5.55611	2.47408	8.90208e-08
VASH1	0.260722	0.238455	0.160949	0.922671	1.12511	0.922974	0.222208	-2.17002	8.92231e-08
COL9A2	0.0296707	0.0207528	0.0001	0.219735	0.365549	0.247209	0.0606895	-4.04241	8.97773e-08
PRSS8	0.545942	0.227903	0.363354	2.24181	2.35582	1.65836	0.181778	-2.45975	8.98596e-08
TUFM	29.8686	27.613	28.812	84.5736	96.6283	74.2633	0.33779	-1.5658	8.99074e-08
MAMLD1	5.37003	6.00747	6.27138	1.99955	1.85186	1.91804	3.05902	1.61307	9.03824e-08
LTA	1.29598	1.44728	1.22237	0.309882	0.185642	0.228117	5.4801	2.4542	9.06919e-08
CTSO	0.681747	0.657434	0.69892	2.96601	1.95417	4.37273	0.219318	-2.18891	9.07816e-08
TAGLN3	0.120002	0.0627293	0.052282	0.70517	0.754754	0.585327	0.114907	-3.12146	9.10423e-08
GNG4	0.932909	0.934563	1.28568	3.57105	5.66711	3.43934	0.24872	-2.00741	9.11648e-08
DDX60	2.04677	2.31768	2.15134	0.442448	0.251135	0.756848	4.49231	2.16746	9.11848e-08
FAM117A	0.938867	1.24637	1.09718	4.20125	4.63152	3.51549	0.26582	-1.91148	9.13826e-08
DBNDD1	2.0462	1.70947	1.87867	6.81843	9.44057	4.90872	0.266176	-1.90955	9.19076e-08
SH3BGRL	7.95228	7.44346	6.8988	23.9738	19.3755	23.2086	0.334964	-1.57792	9.22013e-08
PPM1J	0.265704	0.273003	0.350822	1.64218	2.23069	1.06904	0.179997	-2.47396	9.25061e-08
DLG3	0.333091	0.303603	0.277799	2.68701	0.598715	2.8261	0.149627	-2.74056	9.29192e-08
ATP5IF1	6.32916	6.00828	5.095	21.2987	20.129	15.2158	0.307757	-1.70014	9.313e-08
HIST1H2BC	4.5986	3.31051	4.60249	0.91239	0.511899	0.979055	5.20592	2.38015	9.3801e-08
PRICKLE4	0.0001	0.0275891	0.0370008	0.483294	0.338803	0.278271	0.0587894	-4.0883	9.4103e-08
C5orf51	22.6002	24.1256	23.6447	6.42115	4.08056	10.6037	3.33423	1.73735	9.43797e-08
AL121603	3.19456	3.58874	2.87606	0.442187	0.885187	0.656679	4.8685	2.28348	9.44399e-08
LINC02246	0.231257	0.215738	0.243068	0.0120185	0.0131608	0.0428574	10.1425	3.34235	9.48377e-08
PHLDB2	13.5168	17.9349	16.3198	3.8228	2.24887	6.81448	3.7072	1.89033	9.53897e-08
RBM5	20.0561	21.2514	20.3504	7.60686	5.48477	8.62443	2.83928	1.50552	9.56039e-08
ARHGAP4	1.16402	1.22621	1.10981	3.85422	5.69571	3.52255	0.26774	-1.90109	9.56431e-08
UIMC1	13.4959	13.9068	13.0704	4.7539	4.54616	4.9962	2.83102	1.50132	9.71592e-08
TM7SF2	0.20799	0.199543	0.275668	1.01652	1.56459	1.03141	0.18912	-2.40262	9.74264e-08
BIN1	4.7229	3.90597	4.08028	14.4724	16.7718	9.99773	0.308161	-1.69824	9.80931e-08
EHMT2	2.27848	2.045	2.28399	6.14644	7.94108	6.30924	0.323947	-1.62617	9.83374e-08
AC011510	4.8511	6.3022	5.53464	0.729564	0.0001	0.270736	16.6813	4.06016	9.8495e-08
TRMT2A	0.599492	0.783768	0.636063	2.8585	3.42152	2.11299	0.240596	-2.05532	9.87577e-08
GAN	1.88979	2.27681	2.06771	0.570348	0.454828	0.855512	3.31491	1.72897	9.89807e-08
MTMR3	6.81708	6.90851	7.48331	0.708013	0.497188	2.50706	5.7132	2.5143	9.93433e-08
REEP2	0.285646	0.157336	0.15385	0.940349	1.12784	1.20327	0.182436	-2.45454	1.00297e-07
MAGED4	0.984437	0.929116	0.709503	3.23894	3.73926	2.84502	0.267026	-1.90495	1.00649e-07
APPBP2	14.113	14.9978	14.3799	4.92204	3.95673	6.50871	2.82637	1.49895	1.00679e-07
RBM5-AS1	1.40134	1.72747	0.875248	0.030559	0.012038	0.19703	16.7095	4.0626	1.0127e-07
PKD1P6	1.63715	2.08821	1.58231	0.222682	0.279829	0.606994	4.78381	2.25816	1.01328e-07
AC026250	1.97904	2.17604	2.38823	0.567678	0.437368	0.561718	4.17633	2.06223	1.0177e-07
DNASE1L1	0.392569	0.346408	0.272638	1.67115	1.76015	1.23321	0.216874	-2.20507	1.02121e-07
AC253572	3.28962	3.43316	2.07392	0.615924	0.417644	0.656421	5.20518	2.37995	1.02621e-07
PRKAB2	14.9813	15.1965	15.8121	4.30957	2.63254	6.80896	3.34446	1.74177	1.02864e-07
FLNB	60.1995	63.8924	63.3522	22.5465	20.1107	26.4546	2.71219	1.43946	1.03128e-07
ARV1	0.876015	1.19909	1.1937	4.52757	4.89058	3.90129	0.245416	-2.0267	1.04639e-07
ITM2B	24.6783	22.2795	21.1766	63.9784	61.4184	64.1467	0.359466	-1.47607	1.05071e-07
DCST1-AS1	0.426757	0.399166	0.328445	2.49586	3.11314	1.82443	0.155294	-2.68693	1.05163e-07
DIP2B	12.3756	15.1768	14.4345	3.5697	2.46253	6.37115	3.38512	1.75921	1.05971e-07
BIRC6	14.2276	17.4909	16.1922	4.3769	2.94683	7.2403	3.28965	1.71794	1.06025e-07
CHD2	14.5705	16.4563	15.9823	4.32941	3.2084	7.29055	3.17022	1.66458	1.07669e-07
CTSD	22.6379	19.703	20.2447	72.5113	62.3589	51.3173	0.336143	-1.57285	1.08319e-07
NNMT	72.4436	68.0786	69.7674	25.4105	26.2415	19.2768	2.9648	1.56793	1.0844e-07
RIMS2	1.11074	1.18595	1.2721	0.271677	0.296337	0.43274	3.5661	1.83435	1.09159e-07
DHRS11	1.28548	1.27885	1.05767	4.11088	5.24099	3.63281	0.278944	-1.84195	1.09217e-07
SLC1A5	14.7941	8.66231	13.6992	48.8724	33.063	37.7585	0.310422	-1.6877	1.10059e-07
YAF2	3.92887	4.19488	3.91961	1.55528	1.24823	0.981905	3.18152	1.66971	1.10731e-07
DST	7.18584	8.76002	8.12127	2.11057	1.4736	3.71166	3.29875	1.72192	1.10937e-07
AL162171	5.89295	5.69943	6.03056	0.820967	0.378609	2.05206	5.41972	2.43822	1.11081e-07
DCAF11	1.32564	1.41142	1.26234	4.17494	4.84732	4.16867	0.303193	-1.72169	1.11791e-07
KITLG	11.6969	13.1453	12.6983	3.38042	2.06743	5.51657	3.42384	1.77562	1.12123e-07
MYRF	1.8972	1.60244	1.91004	5.19081	5.67908	5.26681	0.335241	-1.57673	1.12376e-07
IRF2BP2	32.334	32.6326	31.0797	12.7258	10.7082	11.9343	2.7156	1.44127	1.12965e-07
LINC01106	1.25952	1.39423	1.54604	5.02591	4.92892	5.18696	0.277364	-1.85015	1.13064e-07
GPATCH1	8.26279	8.94312	8.89739	2.89555	2.22382	3.51798	3.02214	1.59557	1.1439e-07
AL023806	0.59284	0.928212	0.694281	0.0939328	0.094481	0.165657	6.25676	2.64542	1.14558e-07
AL139289	3.71214	4.30951	4.50729	0.623226	0.382326	1.08454	5.99445	2.58363	1.14671e-07
EVI2A	1.97192	3.1438	1.42485	0.324419	0.198239	0.546071	6.11996	2.61352	1.14697e-07
MST1R	0.032336	0.0344514	0.0001	0.300556	0.371669	0.321942	0.0672798	-3.89368	1.15064e-07
E2F1	5.0031	4.71356	4.28029	15.2088	18.7493	12.2273	0.30306	-1.72232	1.15572e-07
DAAM1	2.91279	3.67817	3.02062	0.561075	0.437904	1.30848	4.16544	2.05847	1.16592e-07
TMEM110-MUSTN1	0.0451052	0.00700941	0.0515838	0.3152	1.11992	0.290567	0.0600912	-4.0567	1.16665e-07
SPAG1	11.2567	12.4145	11.8013	3.60412	3.15231	5.2354	2.95806	1.56465	1.1712e-07
PSME4	13.959	17.0889	15.4394	4.0139	2.58904	6.98163	3.42206	1.77487	1.17705e-07
EDN2	5.56398	5.18686	5.05344	1.29173	1.03295	0.374186	5.85591	2.54989	1.17894e-07
RIF1	9.63487	16.3572	14.6985	3.72054	2.72804	5.70636	3.34766	1.74315	1.18091e-07
YY1AP1	63.1056	60.3381	61.8474	23.7978	22.2632	20.9068	2.76687	1.46825	1.18518e-07
AGT	0.716129	0.598727	0.589277	3.22189	3.33821	2.18909	0.217635	-2.20001	1.18618e-07
DENND5A	16.1414	15.9192	15.9139	6.22256	4.30517	6.73935	2.77838	1.47425	1.19076e-07
YPEL3	0.33595	0.455239	0.356704	2.04666	2.0173	1.35736	0.211737	-2.23965	1.20417e-07
IMPDH1P10	0.573552	0.673038	0.409505	0.044082	0.077253	0.009859	12.6233	3.65801	1.20835e-07
RUSC1	2.06197	2.1959	1.87421	7.26809	8.89578	5.14085	0.287827	-1.79673	1.20903e-07
AGPAT2	10.3913	11.1813	10.2782	33.9424	41.2019	26.4481	0.313516	-1.67339	1.21193e-07
SECISBP2L	11.0577	14.4009	12.5062	2.31072	1.5405	5.43036	4.09034	2.03222	1.2151e-07
CSPP1	17.4937	17.5162	18.1027	4.67926	3.02362	8.10187	3.36055	1.7487	1.22009e-07
KMT2A	3.26147	4.43004	3.92123	0.815928	0.673679	1.75867	3.57505	1.83796	1.22262e-07
ZNF473	6.40758	6.35237	6.50667	2.15105	1.65904	2.70605	2.95675	1.56401	1.23029e-07
FOSL2	120.203	118.195	114.738	42.2474	32.6037	52.6507	2.76966	1.46971	1.2447e-07
PTPRE	4.85406	5.76147	5.34895	1.71831	1.36208	2.31335	2.95982	1.56551	1.25452e-07
PRR36	0.385884	0.276052	0.365216	1.46716	2.92341	1.2228	0.182983	-2.45022	1.26844e-07
BIRC3	40.4366	50.4184	45.2066	12.4911	7.26175	19.9281	3.42889	1.77774	1.27002e-07
ELF1	49.6159	42.5952	29.0232	4.79799	1.37178	11.4057	6.8979	2.78616	1.27645e-07
NUDT8	1.1589	1.06666	0.646306	5.31851	5.88429	3.288	0.198185	-2.33508	1.28558e-07
USP7	32.9704	33.8971	34.0747	11.0629	9.18925	15.4771	2.82519	1.49835	1.28597e-07
TNFSF10	6.11427	6.25257	5.1486	19.0128	16.7803	15.9007	0.338831	-1.56136	1.28729e-07
PTMS	17.3605	16.2846	16.0916	57.5237	70.407	37.8896	0.299943	-1.73724	1.29636e-07
MAOB	0.312403	0.598466	0.584833	2.45312	2.50986	2.07822	0.212421	-2.235	1.30644e-07
RPA3	4.11384	3.89818	3.80075	13.3697	11.8653	10.9634	0.326334	-1.61558	1.31098e-07
KHDRBS3	1.96058	2.06822	2.18283	0.681464	0.509771	0.687623	3.30607	1.72512	1.31164e-07
SNHG19	1.88199	3.7303	1.56898	15.3204	17.8936	10.0839	0.165857	-2.59199	1.31857e-07
TRIB1	14.5127	13.9259	14.1196	4.58698	4.82597	5.64926	2.8255	1.4985	1.32119e-07
GNG5	26.1671	19.7155	22.6644	67.8456	85.035	59.6434	0.322538	-1.63246	1.32136e-07
TCEA1P4	2.12353	1.26167	1.43686	0.200391	0.172473	0.293864	7.23242	2.85448	1.32305e-07
ANKRD28	10.4928	12.7581	11.2999	4.75471	1.90473	3.7582	3.31656	1.72969	1.32549e-07
AKR1B10	2.77279	2.8794	2.69418	0.685586	0.673383	0.409092	4.72064	2.23898	1.32825e-07
LPCAT3	1.78072	2.00722	1.75224	6.47952	6.38343	5.23906	0.306053	-1.70814	1.34161e-07
KMT2C	8.0282	10.8778	9.39466	2.05358	1.17786	4.01872	3.90346	1.96475	1.34367e-07
ADGRB2	0.209447	0.133173	0.20551	0.787516	0.90183	0.789078	0.221161	-2.17683	1.34881e-07
BMP2K	13.9185	16.655	14.5095	3.82582	1.89652	6.37512	3.72665	1.89788	1.35907e-07
RSPRY1	14.0327	11.9381	13.7187	4.57163	3.88145	5.69564	2.80517	1.48809	1.36822e-07
SBK1	0.567962	0.309124	0.389669	1.87675	1.99206	1.6187	0.230844	-2.11501	1.37122e-07
KDM4C	2.9789	2.83687	2.92862	0.932152	0.596107	1.13799	3.27966	1.71355	1.37446e-07
CGGBP1	19.6269	21.0363	20.5554	8.26969	7.05403	5.09947	2.9975	1.58376	1.38388e-07
ATF1	19.9737	20.489	19.9519	6.66634	5.0488	8.75224	2.95175	1.56157	1.38853e-07
NUP153	42.4562	46.9903	46.9235	11.3366	6.11221	19.881	3.65311	1.86912	1.39421e-07
NEK1	4.01289	4.87529	4.94662	1.04965	0.575665	1.84854	3.98255	1.99369	1.39698e-07
CCN5	0.0001	0.0175931	0.0247275	0.455041	0.466181	0.105133	0.0413313	-4.59662	1.40923e-07
NDRG2	0.231512	0.136146	0.12061	0.759117	0.74221	0.831907	0.209267	-2.25658	1.43096e-07
DARS-AS1	0.0731247	0.174636	0.0764262	0.618411	0.592334	0.663043	0.173012	-2.53106	1.44372e-07
SPEG	0.312303	0.24794	0.278672	0.976715	1.27461	0.862467	0.269419	-1.89208	1.47512e-07
SMIM11A	0.242519	0.227786	0.22686	0.903395	1.04221	0.861859	0.248325	-2.0097	1.48284e-07
PCNX1	4.46865	6.97544	5.53861	1.92682	1.40078	2.32918	3.00218	1.58601	1.48705e-07
C1orf116	1.25214	1.06109	0.86319	3.48969	3.93165	3.57464	0.28887	-1.79151	1.49144e-07
SMC2-AS1	0.0062476	0.0228603	0.00351823	0.130238	0.16469	0.10879	0.0808141	-3.62925	1.49357e-07
COX8A	36.7563	35.3331	36.1948	119.399	159.142	85.4493	0.297492	-1.74908	1.49913e-07
NR2F6	3.50808	3.67633	4.00737	14.0862	16.9745	9.0001	0.27937	-1.83975	1.50127e-07
ZNF112	6.26827	6.81628	5.8056	1.26072	0.802299	2.46867	4.16845	2.05951	1.50455e-07
ALS2	10.8998	11.6083	12.1339	3.31047	2.07091	5.29668	3.24422	1.69787	1.5275e-07
LMF1	0.0685834	0.0573968	0.0750092	0.411163	0.408099	0.280822	0.182704	-2.45242	1.53694e-07
RBM39	51.2413	48.2139	54.9946	17.8889	12.9089	23.4479	2.84723	1.50956	1.54288e-07
MEIS3	1.02491	1.32083	1.20255	4.2221	5.55659	3.37509	0.269754	-1.89028	1.54968e-07
ZNF383	1.43077	0.899203	0.585543	0.134453	0.174378	0.256473	5.15743	2.36665	1.57111e-07
UGT1A9	14.8741	7.7847	12.8521	45.2787	38.8944	33.6695	0.301341	-1.73053	1.5738e-07
AC009951	0.43251	0.356215	0.499629	0.048526	0.0001	0.0001	26.4408	4.72469	1.57965e-07
BDH1	0.510684	0.473613	0.366887	1.71203	1.85116	1.31233	0.277136	-1.85133	1.58791e-07
AP002884	0.520498	0.5966	0.427989	0.0571006	0.109797	0.0877408	6.06777	2.60117	1.59969e-07
USPL1	14.8617	15.485	14.3533	5.45825	3.2754	6.33608	2.96621	1.56862	1.60328e-07
DENND5B	5.63708	3.72973	6.07246	1.33984	0.868171	2.13634	3.55387	1.82939	1.6075e-07
FRS2	5.6827	22.8772	6.62807	2.54103	1.73958	0.997131	6.66724	2.73709	1.61539e-07
MAPK15	0.129149	0.0878494	0.0696431	0.619898	0.951686	0.47591	0.139996	-2.83654	1.62718e-07
CHCHD7	1.00429	1.51095	1.42871	4.55691	4.1514	4.55362	0.297389	-1.74958	1.63054e-07
SNW1	71.4742	67.4168	67.5489	26.658	20.3465	28.8241	2.72245	1.44491	1.64226e-07
RNF157	2.06016	1.67149	2.06324	5.59997	5.42816	6.12587	0.337816	-1.56569	1.64717e-07
SLC7A6OS	6.7024	6.72325	7.47116	1.80286	2.1001	2.83482	3.10144	1.63294	1.6541e-07
PRR19	0.275502	0.0865113	0.178142	1.30054	1.4698	0.933867	0.145822	-2.77772	1.67113e-07
MPP5	12.3751	14.168	13.8748	3.73218	2.49322	6.24587	3.24088	1.69639	1.68264e-07
MPG	2.16824	1.86506	2.24035	9.21319	10.1601	5.84578	0.248767	-2.00713	1.68573e-07
RGL1	0.348682	0.263094	0.34099	0.0438648	0.0266709	0.0736669	6.60713	2.72402	1.68818e-07
TRAPPC8	9.9814	10.8439	10.7176	3.19642	1.81922	4.67969	3.25342	1.70196	1.6941e-07
TP53	2.26598	2.27298	2.23243	7.56841	8.02784	5.7073	0.317853	-1.65357	1.69941e-07
CAB39L	5.74184	6.05543	5.95939	2.01016	1.18732	2.25922	3.2541	1.70226	1.70449e-07
ECHDC2	0.688244	0.552076	0.557126	2.11711	1.87514	1.96595	0.301676	-1.72893	1.71178e-07
RNF169	12.4749	14.9576	13.9561	4.04315	2.67003	6.34886	3.16862	1.66385	1.71353e-07
LENG8	5.92968	6.24156	6.22899	17.0389	16.8764	16.7272	0.363336	-1.46063	1.71394e-07
AC020978	0.041321	0.364694	0.161744	4.89534	0.709625	3.83313	0.0601561	-4.05514	1.72676e-07
AC015799	0.308818	0.888589	0.601997	0.001345	0.021842	0.081763	17.1453	4.09975	1.73133e-07
LINC01578	20.1645	20.1965	19.9934	7.0107	8.00597	5.7743	2.90291	1.5375	1.74561e-07
KANSL2	13.64	14.4953	13.1848	5.30018	4.51146	4.72467	2.84254	1.50718	1.75529e-07
YTHDC1	35.8632	39.8631	37.6845	12.2099	6.03308	16.267	3.28632	1.71647	1.7799e-07
AC018628	0.930444	1.59944	1.00791	0.198362	0.292153	0.182882	5.25365	2.39332	1.78999e-07
AL731533	1.19208	0.977932	1.06972	6.36119	6.48214	4.04188	0.191868	-2.38181	1.8097e-07
RAD18	10.7502	12.753	12.7382	3.86002	3.3498	5.43459	2.8662	1.51914	1.82706e-07
TSPAN6	2.20337	2.22058	2.50743	7.2069	6.63531	7.34072	0.327215	-1.61169	1.84387e-07
ZNF550	1.78984	1.58647	1.69021	0.448354	0.343538	0.5456	3.78807	1.92146	1.84974e-07
TTYH3	6.40016	5.42777	6.24544	18.5001	20.8368	14.4409	0.336075	-1.57315	1.86162e-07
TTBK2	3.92829	4.53933	4.40054	1.23178	0.898897	1.95309	3.15105	1.65583	1.86778e-07
NEDD4	10.8701	12.5075	11.7565	3.0886	1.72985	5.27362	3.48136	1.79965	1.88853e-07
ABCC6	0.286045	0.278024	0.30278	0.984116	1.09821	1.25373	0.259842	-1.94429	1.91911e-07
TMIE	0.0751796	0.0395088	0.0408424	0.399248	0.540438	0.40017	0.11608	-3.10681	1.95787e-07
RNF139	19.9695	22.0037	21.777	8.24357	5.70427	8.45745	2.84532	1.50859	1.96452e-07
NECTIN3	5.41807	6.74329	5.87386	1.68831	1.29156	2.69176	3.1799	1.66898	1.9699e-07
ZNF639	7.64917	9.35147	8.94336	3.28802	2.03637	3.47636	2.94793	1.5597	1.9752e-07
GLRX	0.205765	0.212672	0.221244	1.03791	0.9266	0.772736	0.233695	-2.0973	1.98858e-07
DGCR6L	1.93307	2.08056	1.97334	9.72022	8.77637	5.83012	0.246107	-2.02264	1.99993e-07
SLC27A1	0.122943	0.0867367	0.142473	0.592671	0.866868	0.428429	0.186524	-2.42256	2.00143e-07
SEMA5B	0.0001	0.014722	0.0182736	0.218267	0.157691	0.119042	0.0668597	-3.90272	2.00387e-07
SH3GLB2	1.84302	2.00052	1.82344	6.52077	8.02072	4.49713	0.297657	-1.74828	2.0039e-07
ELF3-AS1	3.86708	3.83557	3.47066	1.02795	1.15183	1.2981	3.21268	1.68378	2.00504e-07
MYOF	59.9444	67.5325	65.8803	21.0948	15.5928	30.4621	2.87949	1.52582	2.01055e-07
VNN2	0.0394907	0.0001	0.0862512	0.755999	0.530419	0.686815	0.0637745	-3.97088	2.04672e-07
OCEL1	0.350874	0.273109	0.347455	1.83592	2.36818	1.20333	0.179649	-2.47675	2.05434e-07
HSPE1	50.8307	45.4426	45.1517	140.926	143.9	116.235	0.352628	-1.50378	2.05789e-07
RF01979	18.401	22.0066	17.7225	89.3642	96.7317	52.9791	0.243146	-2.04011	2.06186e-07
COA5	2.96205	3.10514	2.60724	10.3668	8.36531	9.01172	0.312662	-1.67732	2.07808e-07
PRAME	4.26798	4.42547	3.89798	12.928	12.1189	11.7064	0.342593	-1.54543	2.08032e-07
MT-TE	178.49	152.587	156.238	573.847	736.881	390.432	0.28646	-1.80359	2.09232e-07
LRG1	0.143518	0.0848331	0.0827709	0.71384	0.923284	0.478525	0.147058	-2.76555	2.09334e-07
IL15	2.20315	1.93894	1.98482	0.574281	0.354322	0.760223	3.62791	1.85914	2.09954e-07
AL590617	0.133374	0.0757313	0.0001	1.3585	1.48128	0.826863	0.0570564	-4.13147	2.12195e-07
ZRANB1	9.04573	9.41829	9.61556	1.77964	0.797175	3.66006	4.50219	2.17063	2.12326e-07
TUBG1	14.4188	13.8016	13.951	44.3915	54.6684	31.7214	0.322457	-1.63282	2.13901e-07
NHLRC2	6.53166	8.00618	7.25394	2.43144	1.52871	3.2504	3.02221	1.5956	2.15772e-07
IL27RA	1.37815	1.50827	1.31566	5.11043	5.13501	4.41631	0.286602	-1.80288	2.17482e-07
TAOK1	10.2143	13.997	12.4683	3.08586	2.09637	5.58172	3.40764	1.76877	2.18197e-07
TYSND1	0.912358	1.13633	0.983646	3.49975	4.4489	3.04368	0.275859	-1.858	2.19061e-07
BTBD10	26.7948	30.0785	26.4485	8.6581	7.33428	13.1105	2.863	1.51753	2.19833e-07
LDHAP2	0.893928	1.20473	1.12407	0.0001	0.0001	0.136051	23.6529	4.56394	2.24185e-07
SERF2	11.2796	10.0902	9.46826	32.3392	40.759	23.8858	0.31797	-1.65304	2.25526e-07
MT1F	0.508248	0.637188	0.379766	3.08199	3.96466	1.63732	0.175634	-2.50935	2.27459e-07
RP2	8.03453	9.28292	9.15479	2.78629	1.5318	3.53802	3.36964	1.75259	2.3119e-07
ZNF529	4.55695	4.48748	4.24448	1.69596	1.38698	0.973281	3.27617	1.71201	2.34242e-07
BMS1P2	1.33368	1.17293	1.0364	0.27145	0.0571613	0.164868	7.17965	2.84391	2.34267e-07
PCF11	15.0136	16.0833	15.802	5.31879	3.83296	7.32028	2.84718	1.50953	2.40036e-07
RIOK3	26.6206	29.1406	27.9473	8.81536	5.89005	13.1593	3.0041	1.58693	2.4123e-07
AL031708	0.355262	0.388038	0.259771	0.026178	0.065602	0.05349	6.90487	2.78762	2.41594e-07
DNAJB13	0.116991	0.148691	0.0590483	0.790807	0.819271	0.508391	0.153285	-2.70571	2.44984e-07
ZMIZ1	10.547	10.6506	10.8445	4.21426	3.29111	4.5844	2.65035	1.40618	2.45991e-07
KMT2B	9.78011	8.8189	9.8099	3.54426	3.44539	3.75991	2.6428	1.40207	2.46222e-07
PDXP	1.63629	1.64815	1.59631	6.96655	6.30618	4.63399	0.272565	-1.87533	2.47028e-07
SLK	20.6554	25.0394	21.8627	5.06398	3.32023	10.3254	3.61085	1.85234	2.47069e-07
C3orf38	21.7473	14.9817	14.2159	5.27525	4.36918	7.08981	3.04435	1.60614	2.49083e-07
EPS8	19.8415	17.4204	21.2199	6.36254	3.79446	8.80312	3.08446	1.62502	2.53673e-07
HIP1R	3.07503	2.97419	2.74425	8.93989	10.0276	7.28187	0.334997	-1.57778	2.53809e-07
AC067852	1.90013	1.81252	1.36699	6.71704	7.45346	4.95198	0.265637	-1.91247	2.54412e-07
AC091982	0.290537	0.336507	0.3525	1.97666	2.29857	1.8271	0.16052	-2.63918	2.55834e-07
TUBB4B	135.608	121.81	136.103	382.353	486.752	307.838	0.334358	-1.58053	2.5832e-07
FAM200A	16.6184	14.9152	14.3283	5.57108	4.28538	6.10902	2.87257	1.52234	2.59791e-07
AC007182	1.36317	1.81538	1.20787	8.5925	9.35257	5.64925	0.18591	-2.42732	2.61125e-07
PER3	2.78211	3.14877	3.22158	0.222072	0.204607	1.00755	6.38146	2.67389	2.62718e-07
CIR1	31.0885	26.3411	27.6077	10.3699	10.0576	11.2888	2.68119	1.42287	2.63226e-07
SLC18B1	2.45059	2.82123	2.69364	8.37674	7.21427	10.0517	0.310632	-1.68672	2.64462e-07
SPATA33	0.533983	0.581754	0.611834	2.2655	2.44425	1.70543	0.269294	-1.89274	2.66475e-07
CCDC144B	0.902959	1.43735	1.0064	0.0264278	0.0163404	0.207304	13.3829	3.74232	2.68315e-07
HIST1H4K	3.60281	2.42222	2.75133	0.515891	0.18698	0.070583	11.347	3.50423	2.7097e-07
AP002387	0.802397	1.07892	0.729498	4.01083	6.27829	3.79276	0.185403	-2.43126	2.71532e-07
ASXL1	5.43724	7.03863	8.77135	1.76439	0.46764	2.23665	4.7547	2.24935	2.71798e-07
NF1	7.28055	8.66345	7.80762	1.91914	1.46259	3.76999	3.32111	1.73166	2.76141e-07
BCOR	10.5413	11.5594	11.4821	2.35231	2.03558	5.35632	3.44645	1.78511	2.77492e-07
ZNF699	2.83534	5.08571	4.04144	0.0797903	0.014116	0.514574	19.6596	4.29716	2.7826e-07
CDK16	3.428	3.27913	3.7115	10.7607	11.625	8.4247	0.338154	-1.56425	2.78661e-07
GAPDHP33	1.66798	1.44452	2.5559	0.08348	0.014084	0.313294	13.7965	3.78623	2.78779e-07
BCKDK	3.24924	2.653	3.08626	9.95162	11.202	7.65145	0.312046	-1.68017	2.79529e-07
SLC9A8	10.6734	9.63079	10.3682	3.80059	3.60609	3.94557	2.70188	1.43396	2.8342e-07
SPEN	12.4508	13.9479	13.4612	4.2488	3.3025	6.32972	2.87154	1.52183	2.83489e-07
SLC44A3-AS1	0.0506793	0.0218826	0.0671626	0.231451	0.342993	0.36822	0.148223	-2.75416	2.84483e-07
ALKBH1	10.3727	9.82845	10.2376	3.69517	3.26034	3.25668	2.98063	1.57562	2.85942e-07
CYP24A1	0.154428	0.16037	0.169227	0.747349	0.579203	1.09304	0.200044	-2.32161	2.87213e-07
EIF5A2	8.14474	8.76571	8.68554	3.10913	1.96845	3.63087	2.93921	1.55543	2.87387e-07
RGS19	1.60688	1.49027	1.26894	5.92699	5.9491	4.3208	0.269564	-1.8913	2.91339e-07
CEP290	6.56429	8.62386	7.56023	1.60081	1.19285	3.49085	3.61976	1.85589	2.91892e-07
EFEMP2	0.672933	0.564677	0.531325	2.04357	2.09672	2.13994	0.281667	-1.82794	2.92268e-07
HOXA11-AS	0.0292506	0.0209254	0.0586574	0.359083	0.284675	0.312463	0.113816	-3.13522	2.92411e-07
PRKAG2-AS1	0.125456	0.188371	0.0001	1.42189	2.06	1.25995	0.0662036	-3.91695	2.92454e-07
MND1	3.69462	3.82295	3.8813	13.9036	12.3155	11.0998	0.305445	-1.71102	2.94029e-07
AGAP11	0.924288	0.858977	1.35007	0.070262	0.136227	0.264303	6.65545	2.73454	2.94519e-07
MYLK2	1.67922	1.17621	1.42427	0.40171	0.255262	0.171509	5.1657	2.36896	2.94529e-07
CD74	3.98718	4.26572	3.80364	13.4814	17.6125	9.12814	0.299749	-1.73817	2.95515e-07
ANXA5	279.392	276.529	241.976	94.7663	86.5197	119.51	2.65262	1.40742	2.98019e-07
RUSC1-AS1	0.58347	0.787746	0.93108	3.85588	3.61065	2.15995	0.239163	-2.06394	3.00112e-07
ZBED9	2.40674	2.29495	2.49945	0.526254	0.233644	0.883523	4.3818	2.13152	3.04723e-07
MEAK7	3.56947	6.85934	6.52071	1.69861	1.78478	1.74084	3.2444	1.69795	3.04781e-07
VEPH1	0.228545	0.156256	0.131229	0.806348	0.66499	0.864036	0.220963	-2.17813	3.05626e-07
AL590627	0.357754	0.44167	0.476909	0.0480879	0.0366883	0.113896	6.42431	2.68354	3.0595e-07
SCAPER	2.07978	3.00522	2.55424	0.662813	0.377445	1.02631	3.69659	1.88619	3.08574e-07
GPBP1	17.4127	17.2959	17.5015	6.29651	5.42839	7.93096	2.65621	1.40937	3.10161e-07
STAG1	16.2156	17.6754	14.7844	4.51373	3.62401	7.92818	3.02973	1.59919	3.15584e-07
PPP1R26-AS1	0.715374	0.611257	0.617955	2.45735	2.18293	2.45416	0.2741	-1.86723	3.19338e-07
BCAT2	1.81094	1.45928	1.57726	5.80424	6.41364	4.2486	0.294385	-1.76422	3.24438e-07
NFKBIA	85.0941	80.1268	84.0194	32.4611	31.7591	23.8319	2.8306	1.50111	3.25344e-07
RNF208	0.737722	0.620396	0.909468	4.02935	5.73479	2.48347	0.185145	-2.43327	3.26217e-07
GGCT	11.5213	11.9674	11.5619	34.2201	32.6293	31.1531	0.35765	-1.48338	3.27237e-07
ZNF720	2.32667	1.97798	2.01156	0.254238	0.606269	0.660495	4.15267	2.05404	3.29527e-07
LTB4R	1.52307	1.34375	1.43351	4.73689	4.28572	4.62919	0.315001	-1.66657	3.36605e-07
ZC4H2	1.1531	0.834474	1.0771	3.24719	3.50944	3.51679	0.298311	-1.74511	3.37265e-07
LCOR	2.11678	4.67637	2.59276	1.09046	0.82993	0.902331	3.32513	1.73341	3.39097e-07
ZNF93	1.46028	1.68655	1.49801	0.445359	0.36519	0.481219	3.59572	1.84628	3.39684e-07
LAMC2	49.3225	52.809	49.0264	19.884	16.0435	21.5437	2.63015	1.39514	3.41995e-07
STARD7	17.6226	15.4477	15.4745	46.3563	37.1477	49.2292	0.365732	-1.45114	3.47629e-07
HYKK	0.131094	0.15851	0.243169	0.776169	1.10145	0.744876	0.203155	-2.29935	3.51578e-07
JUP	4.4293	4.14964	3.87954	12.8447	14.5539	9.93876	0.333673	-1.58349	3.55476e-07
QPCTL	0.735462	0.837184	1.28961	4.59414	4.15146	3.31756	0.237273	-2.07538	3.55554e-07
ABCD1	0.392799	0.509883	0.339554	1.81102	2.28879	1.32361	0.22905	-2.12626	3.73719e-07
PRDM2	5.82783	6.94928	4.79551	2.42512	1.83239	1.54123	3.03042	1.59952	3.7465e-07
AL133230	0.17887	0.299908	0.323221	0.039003	0.029733	0.049284	6.79545	2.76457	3.81823e-07
CCDC24	0.502978	0.303843	0.406502	1.63617	3.23855	1.47763	0.191004	-2.38833	3.82942e-07
TLL2	0.0263225	0.0295273	0.0190838	0.121298	0.171942	0.212784	0.148083	-2.75552	3.83218e-07
SYT1	0.43885	0.892081	0.703977	0.177747	0.120694	0.123728	4.82013	2.26907	3.88964e-07
C12orf4	9.56377	11.0037	10.4251	3.56712	2.73477	4.67642	2.82308	1.49727	3.89049e-07
RAPGEF2	4.50236	5.45702	4.9732	1.20969	0.720326	2.24747	3.57454	1.83776	3.90255e-07
SMG1	12.2131	16.5096	14.3271	3.02654	1.84943	6.56683	3.76218	1.91157	3.91537e-07
MAP3K20-AS1	0.4475	0.640032	0.4706	0.0001	0.0615138	0.0493108	14.0468	3.81217	3.91854e-07
CHST15	6.67049	6.09383	6.40303	2.4126	1.96329	2.53562	2.77325	1.47158	3.96429e-07
PNO1	37.8134	38.374	39.7563	16.1046	13.1798	15.3451	2.59792	1.37736	3.9964e-07
FAM169A	0.859767	1.13417	0.815336	0.136067	0.118083	0.316603	4.92205	2.29926	4.02892e-07
PHAX	25.6751	25.1203	24.5864	8.44146	8.1863	11.6038	2.67013	1.41691	4.08455e-07
LMF2	2.14832	1.95273	2.20976	6.39049	8.21419	6.32575	0.301514	-1.7297	4.08919e-07
EIF2S1	47.8793	47.5801	47.2826	18.9217	15.487	20.9504	2.57847	1.36652	4.11311e-07
CCT6P3	7.99658	7.2459	7.84099	2.60287	2.57157	2.80161	2.8941	1.53312	4.1187e-07
GOLGA7B	2.59657	2.88904	2.91946	1.13214	0.567341	0.765541	3.40973	1.76966	4.14675e-07
KDM3A	14.0205	14.9887	14.8114	4.7036	3.13044	7.00812	2.95244	1.56191	4.14696e-07
LEMD3	10.2698	11.7692	11.4702	3.49081	1.92914	4.99349	3.21788	1.68611	4.20881e-07
HSPBAP1	5.99679	6.391	5.93188	2.34071	1.80806	2.23683	2.86891	1.5205	4.23463e-07
SNORA2C	5.98173	6.90352	7.01562	0.576607	1.02843	0.023491	12.2201	3.61119	4.29213e-07
RGS11	0.246685	0.24866	0.48409	1.63855	2.28077	1.10772	0.194833	-2.35969	4.29872e-07
NBEA	3.06014	3.64789	3.60759	0.679068	0.516434	1.55272	3.75356	1.90826	4.3235e-07
C18orf25	7.86394	8.53479	7.82882	2.86756	1.95083	3.75856	2.82473	1.49811	4.33771e-07
AC020978	1.09741	1.45845	1.04202	0.112173	0.047399	0.299931	7.82994	2.969	4.38522e-07
NUDT18	0.862606	0.602976	0.898069	2.91284	4.05577	3.23161	0.231725	-2.10951	4.43414e-07
FDFT1	4.76058	5.02688	5.61415	15.4191	13.3878	13.5377	0.363721	-1.4591	4.44604e-07
UBN2	3.92657	5.09869	4.71945	1.42596	0.847897	2.09308	3.14745	1.65419	4.45569e-07
LMO1	0.143687	0.22791	0.494945	1.70516	3.13464	1.49544	0.136781	-2.87006	4.4611e-07
DTX1	0.0001	0.0001	0.0299097	0.219224	0.178031	0.261047	0.0457386	-4.45045	4.47575e-07
TIFA	18.6825	18.0886	17.6359	6.84576	5.65503	8.11084	2.63963	1.40033	4.47869e-07
LRRC61	6.26681	4.84798	6.08712	18.6223	22.5465	14.4643	0.309203	-1.69337	4.47901e-07
CEP112	4.26564	3.96726	4.36911	1.20567	1.04962	1.87646	3.05005	1.60883	4.48006e-07
DDN-AS1	0.291128	0.225469	0.401744	1.48023	1.79252	1.3175	0.200063	-2.32147	4.50053e-07
ZNF398	7.80568	8.43018	7.75667	2.68761	2.0475	3.67462	2.85295	1.51245	4.50658e-07
AP002373	1.6345	0.857521	1.26038	0.085708	0.16214	0.198862	8.40009	3.0704	4.51424e-07
DDX11L2	0.660157	0.209319	0.17235	2.74122	3.15005	1.93365	0.133142	-2.90896	4.53559e-07
TAF1A	9.40533	10.488	9.56172	3.17599	2.67055	4.06424	2.97202	1.57144	4.54361e-07
QSOX1	5.15869	4.88698	5.05701	14.3235	15.2296	11.809	0.365134	-1.4535	4.58135e-07
LIN54	7.61752	8.00981	7.93414	2.204	1.7702	3.79267	3.03359	1.60103	4.62415e-07
ZFP36	15.513	13.1022	13.1664	3.83064	5.06952	2.48854	3.66869	1.87526	4.63046e-07
HIPK3	10.7314	12.2963	12.3746	1.94682	0.631106	4.19443	5.22748	2.38612	4.64092e-07
PMPCA	5.86947	5.74097	5.88455	14.9213	17.74	14.9534	0.367429	-1.44446	4.64763e-07
GCNT4	1.08341	0.850777	0.75397	0.22102	0.162201	0.270632	4.11125	2.03958	4.66265e-07
LRRFIP2	19.2519	19.2272	19.2623	7.48786	5.87246	8.61033	2.62811	1.39403	4.79014e-07
RFTN2	0.517486	0.814322	0.50388	0.141894	0.0769946	0.160958	4.83271	2.27283	4.79456e-07
NDRG3	4.7419	4.97489	3.43302	9.69138	15.415	17.7642	0.306733	-1.70495	4.79926e-07
TMEM87A	8.18644	9.70899	8.99309	2.99704	2.58541	4.09477	2.77854	1.47433	4.83138e-07
TYW5	3.02607	5.89551	3.30259	0.876787	0.688113	1.69156	3.75382	1.90836	4.87135e-07
FAM189A2	0.166439	0.0908251	0.11541	0.0164053	0.0213793	0.00915672	7.93916	2.98899	4.88145e-07
LIMS4	0.870444	0.0001	0.410936	0.0001	0.0001	0.0001	4271.6	12.0606	4.8991e-07
SPRED1	9.81726	10.9066	10.232	3.44933	2.48662	4.96214	2.84048	1.50613	4.9155e-07
HYAL2	1.15052	0.937878	1.30763	4.06381	4.70937	3.16704	0.284419	-1.81391	4.94275e-07
CHCHD10	0.350911	0.36067	0.120119	1.41313	4.10071	1.64568	0.116167	-3.10573	4.95458e-07
AMMECR1L	20.2142	20.6294	19.4794	8.01004	5.24051	9.04174	2.706	1.43616	4.98998e-07
ANKRD34B	0.272528	0.223612	0.256053	0.0001	0.0001	0.0346257	21.5988	4.43288	5.00423e-07
AL009174	12.1172	11.1816	10.6699	30.8605	50.8941	38.849	0.281656	-1.82799	5.01916e-07
RIC8B	4.07344	7.78432	8.37382	1.34876	1.16223	2.81921	3.79565	1.92435	5.02621e-07
CELSR3	5.22086	5.08534	5.41224	1.76689	1.8335	2.30608	2.66123	1.41209	5.08361e-07
ZDHHC12	2.55262	1.87177	1.34723	8.87177	11.0037	4.88043	0.233141	-2.10073	5.16381e-07
NEK7	11.1516	11.9022	11.435	3.36601	2.28055	5.46628	3.1035	1.6339	5.20413e-07
ATXN2	3.92596	4.21614	4.09619	1.64107	1.40431	1.57422	2.64921	1.40556	5.22117e-07
AGPAT4-IT1	2.95686	4.6941	3.53341	0.741624	1.09402	0.843961	4.17388	2.06139	5.22727e-07
RIOK2	11.8197	14.219	11.4111	4.13818	3.9704	5.61184	2.72949	1.44863	5.23567e-07
CD276	1.11326	1.62204	1.53261	3.85072	3.83015	5.80971	0.316363	-1.66035	5.2463e-07
CLSTN3	0.836443	0.821695	1.10105	2.90978	3.32831	2.82514	0.304438	-1.71578	5.26405e-07
ZNF770	20.3263	23.2572	22.2354	7.31105	5.10478	10.688	2.84883	1.51037	5.3391e-07
RPS6KB1	7.7478	13.1006	12.1296	2.6112	2.06903	5.05018	3.38917	1.76093	5.3627e-07
ASH1L	23.7951	21.5331	18.9757	1.72799	0.602536	6.38466	7.37838	2.8833	5.38965e-07
CALR	117.782	109.335	116.182	302.11	357.259	276.178	0.36695	-1.44634	5.40008e-07
PIM3	40.3955	37.0114	39.3384	12.5421	16.3165	9.64478	3.03208	1.60031	5.41356e-07
SPR	12.5601	11.5863	9.64977	34.2882	42.2944	27.1979	0.325651	-1.6186	5.42015e-07
ZNF84	1.1482	5.81157	1.4047	0.165823	0.101009	0.540183	10.3647	3.37361	5.42063e-07
SV2A	0.974131	0.660346	0.903098	2.68729	2.80128	3.36265	0.286692	-1.80242	5.53275e-07
CIDEB	0.154978	0.0848917	0.0641693	0.499551	0.788032	0.667365	0.155523	-2.6848	5.56663e-07
ZKSCAN5	12.3362	11.8301	11.719	4.75487	3.64398	5.1924	2.64032	1.40071	5.57287e-07
SRSF3	50.9417	55.0423	55.7309	21.7987	14.3994	24.7873	2.6517	1.40692	5.57932e-07
COL11A2	0.827405	0.741952	0.595234	0.209823	0.163556	0.167957	3.99861	1.9995	5.66022e-07
AKAP9	6.59554	9.74735	7.92622	1.56255	0.979608	3.64364	3.92336	1.97209	5.69136e-07
HMGA2	11.8418	12.4142	11.3615	2.58382	3.34624	5.76989	3.04425	1.60609	5.69668e-07
IGSF8	2.06895	1.5345	2.10215	7.10015	10.1129	4.87539	0.258307	-1.95284	5.69726e-07
BCLAF1	32.2295	28.2709	35.5559	10.288	4.62077	13.9111	3.33299	1.73682	5.70182e-07
HIST2H2BE	3.0217	2.56934	2.61984	0.703353	0.730293	0.735505	3.7853	1.92041	5.76399e-07
CALM3	13.5389	15.4481	12.0817	36.2789	39.6693	34.8131	0.370785	-1.43135	5.86668e-07
SIVA1	1.51515	0.720316	1.26531	4.9871	5.58221	3.37435	0.251066	-1.99386	5.87116e-07
HLA-DMA	0.337205	0.076573	0.191094	1.07461	1.97275	1.29826	0.139191	-2.84486	5.87614e-07
KATNB1	0.821288	0.739842	1.14146	3.28162	3.67274	2.78511	0.277488	-1.8495	5.93489e-07
LTBP4	1.32704	1.1174	1.26958	4.01737	5.09596	3.02594	0.305951	-1.70863	5.94651e-07
ACP5	0.131077	0.167341	0.150286	0.776262	1.10415	0.664851	0.17629	-2.50398	5.95651e-07
MOSPD3	1.51646	1.04927	1.60008	5.85823	8.69212	3.88244	0.226	-2.14561	6.01019e-07
NKX3-1	13.337	13.2095	13.6976	5.11219	4.31651	5.54964	2.68682	1.4259	6.01763e-07
UBA6	13.9464	15.9	14.0624	4.4873	3.11739	7.20882	2.9641	1.5676	6.08095e-07
PYGO2	3.77919	2.995	3.37335	10.583	9.87382	9.24561	0.34164	-1.54945	6.13413e-07
CSGALNACT2	7.13092	8.15278	7.34034	2.17276	1.0618	3.08519	3.57989	1.83992	6.14442e-07
REEP6	0.368912	0.27791	0.325182	1.56559	2.54808	1.12617	0.185503	-2.43049	6.15481e-07
AFMID	1.56651	1.09962	1.42639	5.649	4.63755	3.69279	0.292755	-1.77223	6.16964e-07
CHD6	8.62916	9.91917	10.088	2.45813	1.62754	4.68536	3.26488	1.70703	6.21769e-07
SETBP1	0.731523	0.805631	0.857748	0.191955	0.100243	0.299507	4.04746	2.01702	6.21906e-07
USP32	13.8802	17.209	14.256	4.74676	3.25973	7.39049	2.94507	1.5583	6.23394e-07
PTMAP4	0.536194	0.793477	0.658977	4.57696	4.04592	3.41932	0.16514	-2.59824	6.2396e-07
BRK1	41.2152	33.8684	36.6925	113.104	107.845	86.0134	0.364136	-1.45745	6.24728e-07
DNAJC13	21.7338	24.2734	22.8937	6.18006	4.84505	11.4913	3.06003	1.61355	6.25995e-07
BRICD5	0.447131	0.28357	0.523767	1.88186	2.81609	1.59666	0.199293	-2.32704	6.28451e-07
HIST1H2BF	1.27433	0.759714	1.41833	0.066444	0.057016	0.257652	9.05868	3.1793	6.33305e-07
AC023818	0.969923	1.48615	1.67189	0.126835	0.295866	0.291151	5.78267	2.53174	6.3731e-07
C19orf81	0.206425	0.127128	0.147003	1.15205	2.30851	0.817039	0.112342	-3.15402	6.3762e-07
VAMP8	21.0457	19.3796	17.9234	58.3276	68.7018	45.1913	0.338802	-1.56148	6.4855e-07
ANXA2R	0.130913	0.0983286	0.150045	0.9619	0.851773	0.501937	0.163795	-2.61003	6.53122e-07
ADCY6	2.00144	1.9002	1.78414	5.6286	4.79135	5.25149	0.362811	-1.46271	6.53166e-07
OSGIN2	32.6782	35.9223	34.1958	10.7559	7.46433	17.0072	2.91808	1.54502	6.54618e-07
TRMT13	10.6552	12.8557	10.8202	3.94099	2.67422	5.21067	2.90305	1.53757	6.55094e-07
CYBC1	1.45133	1.29896	1.33755	6.06771	3.01478	4.31607	0.305096	-1.71267	6.55214e-07
ACOT11	0.125742	0.111069	0.234965	0.74084	0.865849	0.586938	0.215066	-2.21715	6.56379e-07
GNB3	0.100832	0.0774546	0.0610291	0.431195	0.345289	0.657778	0.166856	-2.58332	6.61532e-07
AK7	0.0904375	0.0526182	0.0586019	0.344903	0.31819	0.45818	0.179847	-2.47516	6.72529e-07
Z98885	1.41281	1.37227	0.924934	0.07979	0.058217	0.309524	8.28996	3.05136	6.74132e-07
TCP11L1	3.30578	3.41786	2.80587	0.730753	0.720826	1.33006	3.42587	1.77647	6.77996e-07
ASB13	3.1242	0.969415	2.63671	12.38	6.70016	11.7743	0.218131	-2.19673	6.81231e-07
DALRD3	1.09641	0.851327	0.85017	3.55328	4.37809	2.55267	0.266872	-1.90578	6.84473e-07
USP37	6.13203	7.57458	6.63867	1.7163	1.13625	3.22868	3.34559	1.74226	6.89733e-07
ARHGEF1	1.66739	1.68607	1.63689	5.3532	5.98387	3.78181	0.330074	-1.59914	6.91347e-07
AL592437	0.431506	0.508059	0.357915	0.091478	0.013412	0.034266	9.32392	3.22094	6.93424e-07
AC006059	0.148617	0.178197	0.556288	0.0290542	0.0111965	0.0001	21.8857	4.45191	6.94013e-07
PRKAR1B	4.14534	3.25311	3.8583	11.293	13.1981	9.05025	0.335608	-1.57515	6.97439e-07
KHK	0.518307	0.495243	0.400133	1.86619	2.52935	1.59298	0.236065	-2.08274	6.98967e-07
AL354733	14.3329	17.9855	24.3002	1.34335	0.642344	5.02567	8.07526	3.01351	7.00725e-07
MAFA-AS1	0.420085	0.315216	0.170401	2.27927	3.39236	1.82515	0.120812	-3.04916	7.00778e-07
RAB3GAP2	16.5953	18.9678	17.1083	5.47479	3.75655	8.6791	2.94082	1.55622	7.01756e-07
NAV2	17.9724	19.2729	19.3872	0.392956	0.163368	3.43581	14.186	3.8264	7.05028e-07
AC011462	6.74135	5.38698	6.27492	18.7353	27.6707	13.878	0.305276	-1.71181	7.08725e-07
AC012443	1.83454	2.00024	1.77004	0.466429	0.405924	0.687866	3.59233	1.84492	7.09429e-07
RPL41P1	82.7513	79.3253	63.5942	193.313	330.285	254.069	0.290189	-1.78493	7.13337e-07
AC107375	0.534987	0.438608	0.380207	1.96075	2.14983	1.64018	0.235413	-2.08674	7.21426e-07
EAF1	12.6091	12.103	13.0796	4.15	3.19751	6.00901	2.82946	1.50052	7.21461e-07
CORO2A	0.610148	0.766594	0.688928	2.51438	2.0567	2.29411	0.30089	-1.73269	7.23318e-07
MAP4K3-DT	0.132499	0.132946	0.135525	0.51435	0.523465	0.608218	0.243597	-2.03743	7.31605e-07
PLD2	1.69087	0.899543	1.15659	4.43559	4.89307	3.91114	0.283011	-1.82107	7.32907e-07
SGTB	5.0988	5.29139	5.19791	1.84279	0.979689	2.11437	3.1575	1.65878	7.35085e-07
MT1A	3.78714	1.95628	2.15262	11.9272	17.7206	9.86407	0.19984	-2.32308	7.35395e-07
FANCL	6.80222	4.18924	4.36015	17.1176	14.7852	15.5276	0.323666	-1.62742	7.36615e-07
FBRS	9.92322	8.34348	9.04924	3.22183	3.69239	2.72137	2.8349	1.5033	7.37285e-07
SSNA1	4.93023	3.81691	4.63307	15.4393	19.3586	11.7026	0.287743	-1.79715	7.45721e-07
CHCHD1	3.48366	3.64083	3.82101	14.3146	13.4722	9.03927	0.297221	-1.75039	7.46696e-07
ARGFXP2	1.0142	1.93546	1.15386	0.047578	0.071856	0.292444	9.96294	3.31657	7.53454e-07
SERPINE1	1.65721	1.56466	1.278	0.44939	0.335925	0.360056	3.92874	1.97407	7.56733e-07
PRPS1P2	8.40075	9.63326	9.94197	1.80501	0.544664	2.81565	5.41611	2.43726	7.63939e-07
AC020915	0.593167	0.851371	0.945183	0.064672	0.143731	0.214112	5.65594	2.49977	7.6424e-07
UBXN7	12.107	15.8318	14.0669	3.78214	2.85153	6.99713	3.08167	1.62371	7.70403e-07
SNHG3	4.51325	3.68533	4.03409	12.7947	12.427	9.74723	0.349815	-1.51533	7.71081e-07
SEC14L1P1	1.43571	1.78675	1.4764	0.248796	0.303183	0.493116	4.4961	2.16867	7.75385e-07
ZNF281	34.5232	37.6216	35.7646	10.1151	5.9891	17.4725	3.21382	1.68429	7.7596e-07
SENP7	3.48899	3.84582	3.92625	0.942652	0.676378	1.6529	3.44172	1.78313	7.77038e-07
PAK2	55.7869	62.2988	60.0711	19.7568	13.8344	30.0093	2.80118	1.48604	7.95953e-07
FER1L4	0.344093	0.301753	0.336319	1.19728	1.46344	0.904849	0.275458	-1.86009	8.02243e-07
GPX1	11.3346	10.1284	12.8797	25.1158	34.3385	98.1216	0.217944	-2.19797	8.02658e-07
ZSWIM8	6.62719	6.88547	6.80228	2.51144	2.52538	2.67123	2.63555	1.3981	8.05739e-07
PMS2CL	8.39233	11.0582	7.92809	3.31334	2.80962	3.44377	2.86186	1.51695	8.10053e-07
DGKQ	0.521301	0.554247	0.527994	1.74546	2.07277	1.77891	0.286493	-1.80343	8.10722e-07
DIS3	15.8295	17.2637	13.5155	5.83732	2.69705	6.67666	3.06414	1.61548	8.1206e-07
FRZB	0.650941	0.692947	0.503339	0.063707	0.072648	0.0001	13.5373	3.75886	8.17871e-07
NPM3	10.6661	9.8198	10.6502	33.9259	35.5385	25.796	0.326852	-1.61329	8.21342e-07
MYNN	4.97636	5.85529	4.953	1.8839	1.5836	2.1243	2.82282	1.49714	8.23825e-07
TTN	0.00731765	0.01111	0.0096926	0.00144223	0.0001	0.000643542	12.8651	3.6854	8.26051e-07
CGREF1	0.975327	0.933745	1.14911	3.62178	4.2237	2.82322	0.28665	-1.80264	8.29764e-07
AL117336	1.3152	1.15044	1.60414	5.67255	6.47674	4.05589	0.251141	-1.99343	8.34874e-07
HEXD	0.286071	0.268858	0.367816	1.45135	1.24556	1.04139	0.246836	-2.01838	8.40611e-07
CYBA	12.7711	10.6966	11.676	38.6248	54.1351	23.6147	0.301988	-1.72744	8.44142e-07
AL136164	0.824681	1.55849	0.999025	0.090045	0.102063	0.337536	6.38579	2.67486	8.4512e-07
IL1RAP	3.78555	4.17686	4.13913	1.19955	0.790257	1.91371	3.10016	1.63234	8.5e-07
SELENOH	4.59902	3.96486	4.32417	13.9422	15.7725	10.3312	0.321832	-1.63562	8.57566e-07
DOCK9	5.25198	5.61929	4.87887	1.5945	0.975468	2.55551	3.07291	1.61961	8.60795e-07
RPA4	0.597089	0.352476	0.869183	0.0001	0.043713	0.083699	14.2633	3.83424	8.61607e-07
AC093535	0.071689	0.112674	0.06852	0.659571	0.334028	0.792396	0.141592	-2.82019	8.64038e-07
ZEB1	7.42012	14.3817	4.75657	2.55076	1.57299	2.86132	3.80217	1.92682	8.64674e-07
YIPF2	1.57315	1.14045	0.909014	6.03571	6.81424	3.01351	0.228363	-2.1306	8.66531e-07
NBEAL1	1.29949	2.54309	1.83644	0.218582	0.189919	0.725819	5.00654	2.32381	8.67325e-07
NPEPL1	2.10781	1.89375	1.79747	5.58969	6.75908	4.70639	0.340016	-1.55633	8.74141e-07
B3GAT2	0.529445	0.358567	0.450086	0.089031	0.105751	0.04864	5.49703	2.45865	8.8333e-07
HSPB6	2.23818	0.842389	1.47061	6.23921	11.7826	5.24631	0.195597	-2.35404	8.8381e-07
RNPEP	11.5651	10.4696	10.8255	28.8036	32.97	26.1441	0.373761	-1.41981	8.99109e-07
BRD2	57.4986	49.2641	60.6559	22.8188	20.1643	23.6473	2.51265	1.32921	9.03334e-07
LDB1	5.42773	5.10756	5.09241	15.8289	15.5593	12.839	0.35335	-1.50083	9.09827e-07
ALKBH7	1.92175	1.99959	1.80181	7.09796	9.56643	5.64064	0.256586	-1.96249	9.18232e-07
ODR4	12.4437	16.3703	14.3121	3.21574	1.8247	6.5796	3.71136	1.89195	9.19919e-07
ITPR2	3.78929	4.91159	4.14931	0.287017	0.165434	1.39054	6.97246	2.80167	9.23441e-07
RTL6	11.7509	11.8369	12.2179	4.68962	3.81363	5.2792	2.59792	1.37736	9.24536e-07
PMAIP1	37.3428	36.7885	38.6902	13.3621	12.1024	17.8923	2.60217	1.37971	9.26989e-07
MT1X	1.76891	1.72371	1.99242	6.90327	9.12471	4.76823	0.263752	-1.92275	9.28499e-07
FAAP100	1.76783	1.68134	1.99996	5.77103	7.26651	4.33839	0.313602	-1.67299	9.28655e-07
FAM20A	0.148953	0.203048	0.160654	0.00515856	0.0001	0.0300393	14.5237	3.86033	9.36441e-07
TRAPPC1	5.78742	5.10182	2.68891	20.3653	25.1749	11.8742	0.236494	-2.08013	9.39798e-07
SORT1	0.130298	0.0849698	0.13454	0.0001	0.013075	0.0144771	12.6503	3.6611	9.4714e-07
RANGRF	1.59624	2.45843	1.85805	7.95452	9.35557	5.43872	0.259914	-1.9439	9.48805e-07
DHRS4L2	0.856822	0.651965	0.618835	2.98493	3.12818	2.22835	0.255066	-1.97106	9.52837e-07
WDFY1	29.709	32.1534	32.3659	9.95988	6.18809	15.5138	2.97609	1.57342	9.56021e-07
ZCCHC7	10.7594	11.0471	10.2508	3.74148	3.29549	4.84467	2.69806	1.43192	9.58112e-07
HCCS	79.5382	53.7562	75.7253	28.9976	23.4033	25.4385	2.68527	1.42507	9.60348e-07
NREP	0.130023	0.458011	0.374752	1.40796	1.71479	1.48475	0.20896	-2.2587	9.61138e-07
LIG1	3.34366	3.42124	3.41455	9.27869	10.0809	8.49281	0.365478	-1.45214	9.74213e-07
ZNF432	3.71117	3.86467	3.99029	1.00836	0.987186	1.70375	3.12657	1.64458	9.93367e-07
ADORA1	0.976445	0.959457	0.718159	2.48153	3.76673	3.1228	0.283219	-1.82001	9.94754e-07
EIF3J	33.9503	39.9167	40.0355	13.2731	12.9861	18.0055	2.57322	1.36357	1.00057e-06
AL133227	0.30874	0.660024	0.417256	0.0680362	0.0854871	0.105711	5.3466	2.41862	1.00697e-06
CTTNBP2NL	17.1216	17.9223	18.1678	6.16434	4.52683	8.95021	2.70916	1.43785	1.00809e-06
WASHC2C	18.6882	19.2698	19.2002	6.42978	4.95266	9.63494	2.71957	1.44338	1.01002e-06
MT-ND6	1368.54	1206.72	1231.35	3756.09	5738.19	2633.72	0.313869	-1.67176	1.01278e-06
SLC29A1	3.51309	3.7685	4.57255	12.4315	10.7211	10.1439	0.356018	-1.48998	1.01856e-06
EID3	5.52059	5.50254	4.961	1.34842	1.69105	1.47518	3.5405	1.82395	1.0198e-06
C1orf162	1.93198	1.36601	1.93406	0.409693	0.471967	0.435931	3.97092	1.98947	1.02002e-06
AKT3	21.9381	24.0073	23.1644	8.03661	5.74987	11.4246	2.74125	1.45483	1.02497e-06
AC067838	1.04248	1.24352	1.20758	6.61778	6.35151	3.70837	0.209476	-2.25514	1.02646e-06
MAP3K20	13.3098	15.6394	8.83681	4.03979	2.96622	5.7174	2.9698	1.57037	1.03704e-06
YBX2	2.33919	2.45367	2.54066	7.38683	8.9429	5.8804	0.330188	-1.59864	1.04212e-06
FAHD2B	0.556694	0.803871	0.657295	2.69338	3.07022	2.17965	0.254035	-1.9769	1.04577e-06
SON	33.6702	38.099	34.4371	8.34987	6.6023	18.2557	3.19822	1.67727	1.04953e-06
CA11	0.454891	0.215475	0.120745	1.56024	2.11836	1.40446	0.155637	-2.68374	1.05597e-06
AC080038	0.071736	0.04295	0.07864	1.03891	0.840274	0.267165	0.0900721	-3.47278	1.0562e-06
SQSTM1	216.779	202.316	215.938	86.4587	86.8252	77.9401	2.52776	1.33786	1.05623e-06
UBR1	4.65134	5.06908	5.02476	1.58991	0.9458	2.33197	3.0292	1.59894	1.05876e-06
H3F3A	28.746	24.9462	25.7975	74.3503	68.792	65.0082	0.381885	-1.38879	1.06424e-06
FBLN7	0.0188265	0.0266356	0.0239028	0.157522	0.168388	0.136032	0.150159	-2.73544	1.07055e-06
SNORA67	56.0588	42.3632	47.1285	13.8036	14.1154	11.4247	3.69946	1.88731	1.07556e-06
SYTL1	0.0210447	0.0235395	0.00124265	0.175124	0.241434	0.115972	0.086055	-3.5386	1.08422e-06
AC074124	0.708782	0.660022	0.358597	3.64568	3.09748	3.71219	0.165217	-2.59757	1.08733e-06
RFFL	14.878	14.6338	14.1999	5.88953	4.91511	6.74021	2.49143	1.31697	1.09071e-06
DDTL	1.61922	0.579185	1.60578	5.6538	8.07447	4.95101	0.203658	-2.29578	1.10271e-06
AL121768	1.01313	1.44536	1.54286	0.109646	0.00908976	0.238399	11.204	3.48595	1.10646e-06
CCDC62	0.887948	1.18165	1.0912	0.234577	0.149371	0.357741	4.26163	2.0914	1.1138e-06
MDM4	0.966341	1.75717	7.24771	0.18639	0.13548	0.62978	10.4778	3.38927	1.11692e-06
AC010618	4.13698	3.70494	3.74917	11.8566	16.3535	8.97935	0.311677	-1.68188	1.11713e-06
MTCO1P12	28.1731	24.5241	143.978	496.287	523.285	338.586	0.14481	-2.78776	1.13001e-06
RASSF6	2.72876	2.8845	3.06773	0.844565	0.578646	1.25959	3.23579	1.69412	1.1473e-06
TNFSF14	1.90634	2.17813	2.05029	6.21089	8.20013	4.89693	0.317732	-1.65412	1.15429e-06
AL355916	12.6069	11.6454	13.7757	4.09539	3.72999	3.98536	3.21978	1.68696	1.1648e-06
GALNT14	4.94591	5.16487	4.93772	13.9204	15.6437	11.9284	0.36268	-1.46323	1.16958e-06
MED31	1.66679	1.07183	1.68141	5.422	5.53074	4.65931	0.283117	-1.82053	1.17336e-06
SREK1	5.64721	6.70686	6.12417	1.70601	1.01069	3.04579	3.20664	1.68106	1.176e-06
GPX7	0.41832	0.222758	0.335935	1.63097	1.84162	1.43677	0.19901	-2.32909	1.18864e-06
LONRF1	3.2334	2.95108	3.48687	0.830692	0.867959	1.3849	3.13643	1.64912	1.19218e-06
SLC17A3	0.569829	0.519707	0.664598	2.24159	1.74328	2.34291	0.277212	-1.85094	1.19417e-06
DNM1	5.14152	4.97435	4.39473	12.0242	11.6186	13.3882	0.39185	-1.35163	1.19505e-06
POMGNT2	1.47063	1.05398	1.10791	4.12831	4.97331	3.60528	0.285871	-1.80656	1.19775e-06
D2HGDH	0.537213	0.28376	0.255106	2.28766	1.11444	1.5267	0.218325	-2.19545	1.19831e-06
MYCBP	7.81151	9.54053	9.43429	24.3468	24.6391	22.7568	0.373367	-1.42133	1.19954e-06
SPON2	0.179386	0.183999	0.193809	0.768743	1.00394	0.588285	0.236003	-2.08312	1.2036e-06
SYCE1L	0.43787	0.218404	0.242304	1.59225	2.16772	1.37011	0.175158	-2.51327	1.20571e-06
NBPF25P	19.4282	15.8133	18.179	0.434957	3.86462	3.35078	6.98275	2.8038	1.20676e-06
ACTR1B	3.16159	2.54487	2.76201	9.39579	10.4716	6.8881	0.316513	-1.65966	1.21377e-06
TAF1D	13.101	13.5779	14.0962	5.65132	4.92223	5.89817	2.47546	1.3077	1.22484e-06
VPS13B	3.75382	4.41628	4.37401	1.3253	0.903361	2.06849	2.91917	1.54556	1.22595e-06
TIGAR	5.20574	5.12286	4.79051	1.96955	1.73156	2.16154	2.57889	1.36675	1.22609e-06
TMEM143	0.320874	0.179782	0.198033	1.23884	1.70031	0.732327	0.190302	-2.39364	1.23285e-06
ZNF610	0.421357	0.531674	0.466746	0.0944509	0.0716113	0.123333	4.90601	2.29455	1.23285e-06
KPNA1	23.9182	23.8966	25.1008	8.10275	6.6184	12.348	2.69368	1.42958	1.24121e-06
COIL	26.7702	28.6759	28.8581	10.5372	6.40056	13.3843	2.78029	1.47524	1.24757e-06
AL162458	0.1618	0.21164	0.190735	0.632379	0.820734	0.70936	0.260893	-1.93847	1.25139e-06
VEZT	9.45858	14.9873	15.0612	4.6119	2.83944	5.96276	2.94519	1.55836	1.25733e-06
IMPG2	0.044395	0.167215	0.108356	0.015188	0.004082	0.010547	10.731	3.42371	1.26966e-06
KCNS3	0.292583	0.301059	0.210571	1.20942	0.987434	1.14402	0.240719	-2.05458	1.27461e-06
TRPV4	0.433503	0.250276	0.260245	1.33847	1.34186	1.22813	0.241534	-2.0497	1.27764e-06
DPYSL2	1.13853	1.33407	2.47655	9.15472	7.96588	3.59965	0.238856	-2.06579	1.28175e-06
C16orf74	0.339508	0.262939	0.3753	2.42154	2.88957	0.770251	0.160777	-2.63686	1.2843e-06
ITPRID2	12.7564	14.8181	14.7043	2.89198	3.01239	7.28674	3.2051	1.68037	1.29588e-06
PNMA2	4.58068	4.02276	4.67969	12.9355	8.51335	17.5152	0.340907	-1.55255	1.30283e-06
CLIP1	7.06334	8.16506	7.29983	2.3762	1.60375	3.83984	2.88093	1.52653	1.3029e-06
KIF13A	13.8425	15.109	14.8042	4.70326	3.33603	7.47503	2.82034	1.49587	1.30939e-06
MAPK11	1.84226	0.719254	1.87027	6.04231	6.67388	5.46231	0.243793	-2.03627	1.31252e-06
PPP1R12A	9.79302	12.7803	11.0413	2.72159	1.72695	5.56648	3.35642	1.74692	1.31554e-06
ZNF777	20.2889	19.9217	19.0341	6.4237	8.54275	5.44767	2.90215	1.53712	1.31793e-06
SEMA7A	19.7183	15.1254	17.7326	7.32224	6.499	5.76836	2.68389	1.42433	1.32357e-06
PTGS2	1.48842	1.67746	1.54824	0.426973	0.374609	0.581058	3.40951	1.76957	1.32999e-06
GAS6-AS1	0.538059	0.833628	0.730026	2.01821	2.49964	2.40827	0.303448	-1.72048	1.33855e-06
AF131216	0.15528	0.148607	0.125587	0.0001	0.0001	0.022306	19.0826	4.25419	1.36056e-06
ZNF622	76.4742	72.5761	71.9368	30.1887	30.2599	27.7068	2.50679	1.32584	1.36233e-06
AC022211	0.658391	0.497252	0.512722	2.76584	2.55888	1.60831	0.24064	-2.05505	1.37315e-06
RARRES2	39.8536	36.0358	37.7584	102.799	146.707	83.5686	0.341209	-1.55127	1.37913e-06
SMPD1	1.55078	1.40138	1.43219	6.0315	5.69527	3.62997	0.2855	-1.80844	1.38292e-06
PCSK4	0.0447373	0.0226382	0.0550324	0.320523	0.363658	0.202538	0.138046	-2.85678	1.39986e-06
CORO7	0.653922	0.659634	0.697043	2.344	2.90456	1.59428	0.293826	-1.76697	1.40105e-06
PAN3	15.7398	15.7268	15.2994	4.67554	3.8702	8.22609	2.78837	1.47942	1.41275e-06
PDZD7	0.0126287	0.0323735	0.0254823	0.209628	0.279069	0.098988	0.119936	-3.05966	1.42618e-06
LRP5	5.24355	4.76971	4.98468	12.8378	15.375	12.0229	0.372752	-1.42371	1.43066e-06
SNHG15	19.9519	23.7101	19.5058	8.86689	7.93163	8.02532	2.54464	1.34746	1.44052e-06
TRIM23	2.49609	2.9076	2.11602	0.597686	0.563793	1.03801	3.41884	1.77351	1.45163e-06
PPFIA1	27.3826	30.5331	34.599	11.1982	8.27993	15.5852	2.6385	1.39972	1.45259e-06
GALM	0.763506	0.74812	0.933914	2.83144	2.8794	2.86467	0.285177	-1.81007	1.45949e-06
BTG3	17.3078	17.8874	16.1575	6.60463	5.84471	7.01357	2.63849	1.39971	1.46335e-06
TNRC6A	13.9442	15.1983	15.4824	2.14538	0.823565	5.81485	5.08036	2.34493	1.46533e-06
PPP1R3C	9.50597	10.8499	10.2088	3.37823	2.15149	4.48442	3.05215	1.60983	1.46967e-06
DUSP6	2.82479	2.859	3.22415	0.991668	0.714553	1.11095	3.16201	1.66084	1.47822e-06
TEX261	12.9667	11.9458	12.827	33.5236	37.3289	28.3962	0.380252	-1.39497	1.48059e-06
AP006284	0.0725397	0.0594351	0.152147	0.630079	1.10896	0.420977	0.131537	-2.92646	1.48319e-06
RPS3A	190.977	171.756	98.169	443.343	451.281	440.264	0.345274	-1.53418	1.4906e-06
ARHGAP42	1.33433	1.44611	1.30801	0.389007	0.192706	0.529619	3.67887	1.87926	1.503e-06
G2E3	5.45144	5.1638	5.55997	1.25592	1.05065	2.75172	3.19776	1.67706	1.5249e-06
DYNC1LI1	13.1725	13.3035	13.2739	5.52189	4.76363	5.6222	2.49878	1.32122	1.53658e-06
UNG	7.83366	7.83892	9.20257	23.7682	20.0724	22.2162	0.376572	-1.409	1.54044e-06
PHYHD1	1.76428	0.889161	1.04058	6.51699	5.86378	3.18695	0.237287	-2.07529	1.55142e-06
SRPX	0.449508	0.648701	0.797427	2.76949	2.51812	2.34273	0.248434	-2.00906	1.55842e-06
CD44	38.3498	37.5736	42.6912	14.5403	13.2454	19.6802	2.49894	1.32131	1.5748e-06
XPO4	13.1405	15.9522	14.2751	4.8209	3.08763	7.31033	2.84961	1.51076	1.57746e-06
TMEM131	9.65303	10.3607	9.89168	3.74686	2.86339	5.02151	2.57101	1.36233	1.57845e-06
AC073130	0.349135	0.354049	0.477118	0.0708811	0.0266372	0.082363	6.56156	2.71404	1.60239e-06
SMIM30	6.65756	8.27631	5.68909	21.3309	22.7689	16.8884	0.338147	-1.56428	1.60519e-06
IFI35	1.20235	0.911354	0.737244	3.59679	4.89763	3.00375	0.247948	-2.01189	1.6164e-06
FERMT2	7.65429	7.71866	7.98917	3.37311	2.34116	3.37136	2.57133	1.36251	1.61774e-06
ZNF596	0.937984	1.88514	2.06827	0.406021	0.412366	0.470355	3.79548	1.92428	1.64275e-06
LIPG	1.91137	1.22283	1.82851	0.538669	0.441322	0.631639	3.07931	1.6226	1.65689e-06
ANO2	0.270959	0.288366	0.224335	0.0348366	0.0611133	0.0532433	5.25265	2.39305	1.67856e-06
MLLT11	2.58206	2.35983	2.25747	7.13026	6.2616	7.00683	0.352933	-1.50254	1.68828e-06
FOXRED2	1.73661	1.56948	1.40522	5.32808	4.86252	3.88796	0.334644	-1.5793	1.69263e-06
ERBB3	0.313208	0.296422	0.310612	1.04503	0.840585	1.22242	0.296085	-1.75592	1.70284e-06
TIAM2	1.86497	2.02572	2.03531	0.672443	0.516489	0.837961	2.92368	1.54779	1.70866e-06
SMPD3	0.0325543	0.0336007	0.0456412	0.33713	0.262129	0.127019	0.15393	-2.69965	1.71488e-06
TUBB	241.743	212.724	231.377	623.93	650.419	503.326	0.38581	-1.37404	1.72041e-06
MYBL1	42.8647	52.4169	47.9012	13.2144	6.45416	22.7565	3.37495	1.75487	1.72087e-06
KYAT1	0.688255	0.606192	0.132713	3.45732	3.71353	1.77686	0.1595	-2.64837	1.72491e-06
SLC3A2	47.9755	59.5835	59.3411	20.6264	23.9979	15.572	2.7726	1.47124	1.73514e-06
AL157827	0.631513	0.604402	0.641519	0.0206	0.017461	0.148823	10.046	3.32855	1.74609e-06
SH2D2A	0.142035	0.225015	0.108958	0.798699	1.05424	0.697157	0.186663	-2.42149	1.75176e-06
NFKBIB	16.8889	15.1959	15.4679	4.59207	5.62644	6.94282	2.77092	1.47037	1.75839e-06
SDHAF3	0.252391	0.244764	0.177674	1.07795	0.858373	1.21911	0.213862	-2.22525	1.76563e-06
AC242842	0.062524	0.195345	0.207817	2.19206	0.18723	3.98781	0.0731394	-3.77321	1.76563e-06
RAB3D	0.726322	0.563899	0.627108	1.86853	2.55171	2.14657	0.291972	-1.7761	1.77536e-06
TMEM74B	0.382463	0.287163	0.382549	1.48457	2.13173	1.18533	0.219129	-2.19015	1.78454e-06
OPRL1	0.0400838	0.0001	0.0306986	0.319296	0.507399	0.199607	0.0690658	-3.85588	1.79682e-06
LY6K	0.808487	0.768164	1.2187	0.2399	0.22437	0.22325	4.06585	2.02356	1.80282e-06
RPS29	2.06217	1.8747	1.89789	5.89686	5.98164	4.25666	0.361618	-1.46746	1.80677e-06
SHLD2P1	3.08075	2.77761	0.633385	0.229313	0.264653	0.509722	6.46789	2.69329	1.81031e-06
LINC01315	0.0329026	0.0001	0.143507	1.24601	1.16275	0.585907	0.0589413	-4.08458	1.81268e-06
TBC1D23	16.8687	18.1877	10.7858	5.1407	3.76714	7.09783	2.86413	1.5181	1.81452e-06
C2CD4C	0.405559	0.210422	0.270848	1.33526	1.93011	1.00141	0.207845	-2.26642	1.81585e-06
LDLRAD4	0.177615	0.122638	0.109931	0.0293843	0.0259201	0.034224	4.5816	2.19585	1.81821e-06
MARCH3	7.3027	7.13446	7.0874	2.96455	2.52541	2.48845	2.69785	1.43181	1.81868e-06
EFNA4	1.22199	1.64824	1.95385	6.83228	6.68954	4.78033	0.26358	-1.92369	1.82957e-06
AC027373	5.3254	6.64074	5.99191	1.85571	1.00484	0.418908	5.47592	2.4531	1.83512e-06
BAZ1A	22.745	26.2427	25.5181	3.78668	2.32031	11.2799	4.28517	2.09935	1.84169e-06
SIK2	4.26998	4.46973	4.3912	1.63453	1.11334	2.06069	2.73074	1.44929	1.84482e-06
TMEM91	0.193957	0.0763364	0.0838059	0.851086	0.682032	0.614117	0.164909	-2.60025	1.84558e-06
BAZ2B	4.1385	5.28211	4.58035	0.987918	0.70029	2.34059	3.47522	1.7971	1.84617e-06
TMEM63C	0.115023	0.14302	0.13412	0.548198	0.619313	0.4605	0.240885	-2.05358	1.84703e-06
PTMAP2	2.82996	3.61324	2.54364	12.4886	10.6058	12.0895	0.255425	-1.96903	1.8568e-06
STX1A	8.9647	8.47219	8.95453	3.04395	3.54734	2.63376	2.86084	1.51644	1.86833e-06
MTND2P28	160.276	153.702	396.111	898.631	1008.83	693.849	0.272973	-1.87317	1.8881e-06
TAF4B	4.95751	6.56503	5.92972	1.90918	0.886846	2.47882	3.30859	1.72621	1.89377e-06
AC093512	29.8096	44.6613	48.3942	118.772	107.839	103.471	0.372226	-1.42575	1.89573e-06
AC005261	0.531756	1.21121	1.06236	0.030485	0.0001	0.148302	15.6821	3.97105	1.90559e-06
PPP1R2	13.3188	16.0886	12.8713	5.91771	4.46372	6.24725	2.54251	1.34626	1.91817e-06
MFSD13A	0.618389	0.476128	0.744414	2.177	2.54122	2.02049	0.27289	-1.87361	1.92689e-06
CSNK1A1	21.4134	23.3588	24.7421	7.64157	5.18467	11.9456	2.80618	1.48861	1.9324e-06
SLC17A1	0.140048	0.148837	0.148373	0.685935	0.676531	0.831615	0.19929	-2.32706	1.93686e-06
JMJD6	45.4589	40.3621	44.186	17.9843	17.8915	16.6179	2.47662	1.30837	1.94805e-06
UBE2L6	4.00817	3.50941	3.75876	11.5183	13.8027	9.42167	0.324567	-1.62341	1.94854e-06
AC004492	0.829984	2.7988	1.78147	0.241678	0.229756	0.286899	7.13441	2.83479	1.95274e-06
CASP6	3.17832	2.57297	3.05729	9.76797	8.42956	8.51812	0.329716	-1.6007	1.95778e-06
PPDPF	12.2519	10.3147	13.9638	36.6475	66.3805	26.7992	0.281377	-1.82942	1.95937e-06
TRAPPC6A	1.36023	1.1863	1.16855	5.63097	6.25392	3.60483	0.239841	-2.05985	1.96151e-06
EEA1	13.9641	19.5719	16.3612	2.90999	2.04273	7.9841	3.85698	1.94747	1.96214e-06
HIST1H2AE	5.56225	3.66697	4.21396	0.548789	0.447998	0.0001	13.4852	3.7533	1.96314e-06
COMMD7	10.2676	9.9997	10.1747	27.7968	28.1904	23.5872	0.38256	-1.38624	1.96991e-06
NUCB1	10.4304	9.87274	10.2402	26.4948	32.7976	22.4765	0.373534	-1.42069	1.96996e-06
MDM2	11.8241	13.0034	10.3336	4.77509	3.44373	5.57909	2.54829	1.34953	1.97282e-06
AL358113	0.0813462	0.0367473	0.159221	3.76095	0.60654	0.253916	0.0600066	-4.05874	1.98606e-06
KRT7	5.87756	4.30392	5.61376	1.51884	1.69086	0.608782	4.13653	2.04842	1.98611e-06
EML3	1.00555	1.27839	1.10636	3.39613	3.81964	3.1128	0.328244	-1.60716	1.99034e-06
SLC16A14	1.0314	0.964511	0.841508	0.224603	0.240498	0.313296	3.64521	1.866	1.99938e-06
TRPC1	6.95366	6.01647	5.69579	1.92431	1.03302	2.79243	3.24639	1.69883	2.0014e-06
SLC25A11	2.77646	2.56262	3.04429	9.91416	11.3289	6.34671	0.303858	-1.71853	2.00218e-06
UTP14A	25.0365	22.4261	23.093	9.83683	8.48693	10.6892	2.43187	1.28206	2.01104e-06
DDIT4	25.6875	25.4355	26.6507	71.0685	78.4235	55.6859	0.379055	-1.39952	2.01592e-06
CDCA3	3.0554	3.6188	2.98104	8.48319	8.7839	8.22093	0.378815	-1.40044	2.01631e-06
TJP1	23.8704	27.3304	25.7277	8.16381	5.07329	13.2053	2.90929	1.54067	2.03563e-06
MIOX	0.922068	0.461686	0.598436	3.25505	3.7828	2.06021	0.217869	-2.19846	2.03742e-06
ZFR	41.1551	51.5661	44.0946	6.89854	3.2051	19.3748	4.64122	2.2145	2.04932e-06
[truncated: 4,072 more rows]
