# Supplementary material for: SMYD3 Promotes Immune Evasion in Clear Cell Renal Cell Carcinoma via SREBP1‐Mediated Transactivation of CD47
Source: Adv Sci (Weinh). 2025 Jun 23;12(34):e04200. doi: 10.1002/advs.202404200 (PMC12442605; doi:10.1002/advs.202404200)
Supplement: Supplementary file 3 — Supplemental Table 2 [file ADVS-12-e04200-s001.xlsx]

## Sheet: Table S7
Table S2. The list of immune-related features_34980132
Name	Type
CD27	Co-stimulatory checkpoint targets
CD28	Co-stimulatory checkpoint targets
CD40	Co-stimulatory checkpoint targets
CD70	Co-stimulatory checkpoint targets
CD80	Co-stimulatory checkpoint targets
ICOS	Co-stimulatory checkpoint targets
ICOSLG	Co-stimulatory checkpoint targets
TNFRSF14	Co-stimulatory checkpoint targets
TNFRSF18	Co-stimulatory checkpoint targets
TNFRSF4	Co-stimulatory checkpoint targets
TNFSF9	Co-stimulatory checkpoint targets
BTLA	Co-inhibitory checkpoint targets
CD274	Co-inhibitory checkpoint targets
CD276	Co-inhibitory checkpoint targets
CD47	Co-inhibitory checkpoint targets
CEACAM1	Co-inhibitory checkpoint targets
CTLA4	Co-inhibitory checkpoint targets
HAVCR2	Co-inhibitory checkpoint targets
IDO1	Co-inhibitory checkpoint targets
LAG3	Co-inhibitory checkpoint targets
PDCD1	Co-inhibitory checkpoint targets
PDCD1LG2	Co-inhibitory checkpoint targets
SIRPA	Co-inhibitory checkpoint targets
TIGIT	Co-inhibitory checkpoint targets
VTCN1	Co-inhibitory checkpoint targets
CCL5	Pro-inflammatory cytokines
CXCL10	Pro-inflammatory cytokines
CXCL9	Pro-inflammatory cytokines
IL1A	Pro-inflammatory cytokines
IL1B	Pro-inflammatory cytokines
IL23A	Pro-inflammatory cytokines
IL6	Pro-inflammatory cytokines
TNF	Pro-inflammatory cytokines
IL10	Anti-inflammatory cytokines
TGFB1	Anti-inflammatory cytokines
