# Supplementary material for: SMYD3 Promotes Immune Evasion in Clear Cell Renal Cell Carcinoma via SREBP1‐Mediated Transactivation of CD47
Source: Adv Sci (Weinh). 2025 Jun 23;12(34):e04200. doi: 10.1002/advs.202404200 (PMC12442605; doi:10.1002/advs.202404200)
Supplement: Supplementary file 4 — Supplemental Table 3 [file ADVS-12-e04200-s005.xlsx]

## Sheet: Table S8
Table S3. The list of transcription factors_29425488
AC008770.3	ESR2	HSF2	NKX2-5	SKOR1	ZBTB18	ZNF319	ZNF620
AC023509.3	ESRRA	HSF4	NKX2-6	SKOR2	ZBTB2	ZNF32	ZNF621
AC092835.1	ESRRB	HSF5	NKX2-8	SLC2A4RG	ZBTB20	ZNF320	ZNF623
AC138696.1	ESRRG	HSFX1	NKX3-1	SMAD1	ZBTB21	ZNF322	ZNF624
ADNP	ESX1	HSFX2	NKX3-2	SMAD3	ZBTB22	ZNF324	ZNF625
ADNP2	ETS1	HSFY1	NKX6-1	SMAD4	ZBTB24	ZNF324B	ZNF626
AEBP1	ETS2	HSFY2	NKX6-2	SMAD5	ZBTB25	ZNF326	ZNF627
AEBP2	ETV1	IKZF1	NKX6-3	SMAD9	ZBTB26	ZNF329	ZNF628
AHCTF1	ETV2	IKZF2	NME2	SMYD3	ZBTB3	ZNF331	ZNF629
AHDC1	ETV3	IKZF3	NOBOX	SNAI1	ZBTB32	ZNF333	ZNF630
AHR	ETV3L	IKZF4	NOTO	SNAI2	ZBTB33	ZNF334	ZNF639
AHRR	ETV4	IKZF5	NPAS1	SNAI3	ZBTB34	ZNF335	ZNF641
AIRE	ETV5	INSM1	NPAS2	SNAPC2	ZBTB37	ZNF337	ZNF644
AKAP8	ETV6	INSM2	NPAS3	SNAPC4	ZBTB38	ZNF33A	ZNF645
AKAP8L	ETV7	IRF1	NPAS4	SNAPC5	ZBTB39	ZNF33B	ZNF646
AKNA	EVX1	IRF2	NR0B1	SOHLH1	ZBTB4	ZNF34	ZNF648
ALX1	EVX2	IRF3	NR1D1	SOHLH2	ZBTB40	ZNF341	ZNF649
ALX3	FAM170A	IRF4	NR1D2	SON	ZBTB41	ZNF343	ZNF652
ALX4	FAM200B	IRF5	NR1H2	SOX1	ZBTB42	ZNF345	ZNF653
ANHX	FBXL19	IRF6	NR1H3	SOX10	ZBTB43	ZNF346	ZNF654
ANKZF1	FERD3L	IRF7	NR1H4	SOX11	ZBTB44	ZNF347	ZNF655
AR	FEV	IRF8	NR1I2	SOX12	ZBTB45	ZNF35	ZNF658
ARGFX	FEZF1	IRF9	NR1I3	SOX13	ZBTB46	ZNF350	ZNF66
ARID2	FEZF2	IRX1	NR2C1	SOX14	ZBTB47	ZNF354A	ZNF660
ARID3A	FIGLA	IRX2	NR2C2	SOX15	ZBTB48	ZNF354B	ZNF662
ARID3B	FIZ1	IRX3	NR2E1	SOX17	ZBTB49	ZNF354C	ZNF664
ARID3C	FLI1	IRX4	NR2E3	SOX18	ZBTB5	ZNF358	ZNF665
ARID5A	FLYWCH1	IRX5	NR2F1	SOX2	ZBTB6	ZNF362	ZNF667
ARID5B	FOS	IRX6	NR2F2	SOX21	ZBTB7A	ZNF365	ZNF668
ARNT	FOSB	ISL1	NR2F6	SOX3	ZBTB7B	ZNF366	ZNF669
ARNT2	FOSL1	ISL2	NR3C1	SOX30	ZBTB7C	ZNF367	ZNF670
ARNTL	FOSL2	ISX	NR3C2	SOX4	ZBTB8A	ZNF37A	ZNF671
ARNTL2	FOXA1	JAZF1	NR4A1	SOX5	ZBTB8B	ZNF382	ZNF672
ARX	FOXA2	JDP2	NR4A2	SOX6	ZBTB9	ZNF383	ZNF674
ASCL1	FOXA3	JRK	NR4A3	SOX7	ZC3H8	ZNF384	ZNF675
ASCL2	FOXB1	JRKL	NR5A1	SOX8	ZEB1	ZNF385A	ZNF676
ASCL3	FOXB2	JUN	NR5A2	SOX9	ZEB2	ZNF385B	ZNF677
ASCL4	FOXC1	JUNB	NR6A1	SP1	ZFAT	ZNF385C	ZNF678
ASCL5	FOXC2	JUND	NRF1	SP100	ZFHX2	ZNF385D	ZNF679
ASH1L	FOXD1	KAT7	NRL	SP110	ZFHX3	ZNF391	ZNF680
ATF1	FOXD2	KCMF1	OLIG1	SP140	ZFHX4	ZNF394	ZNF681
ATF2	FOXD3	KDM2A	OLIG2	SP140L	ZFP1	ZNF395	ZNF682
ATF3	FOXD4	KDM2B	OLIG3	SP2	ZFP14	ZNF396	ZNF683
ATF4	FOXD4L1	KDM5B	ONECUT1	SP3	ZFP2	ZNF397	ZNF684
ATF5	FOXD4L3	KIN	ONECUT2	SP4	ZFP28	ZNF398	ZNF687
ATF6	FOXD4L4	KLF1	ONECUT3	SP5	ZFP3	ZNF404	ZNF688
ATF6B	FOXD4L5	KLF10	OSR1	SP6	ZFP30	ZNF407	ZNF689
ATF7	FOXD4L6	KLF11	OSR2	SP7	ZFP37	ZNF408	ZNF69
ATMIN	FOXE1	KLF12	OTP	SP8	ZFP41	ZNF41	ZNF691
ATOH1	FOXE3	KLF13	OTX1	SP9	ZFP42	ZNF410	ZNF692
ATOH7	FOXF1	KLF14	OTX2	SPDEF	ZFP57	ZNF414	ZNF695
ATOH8	FOXF2	KLF15	OVOL1	SPEN	ZFP62	ZNF415	ZNF696
BACH1	FOXG1	KLF16	OVOL2	SPI1	ZFP64	ZNF416	ZNF697
BACH2	FOXH1	KLF17	OVOL3	SPIB	ZFP69	ZNF417	ZNF699
BARHL1	FOXI1	KLF2	PA2G4	SPIC	ZFP69B	ZNF418	ZNF7
BARHL2	FOXI2	KLF3	PATZ1	SPZ1	ZFP82	ZNF419	ZNF70
BARX1	FOXI3	KLF4	PAX1	SRCAP	ZFP90	ZNF420	ZNF700
BARX2	FOXJ1	KLF5	PAX2	SREBF1	ZFP91	ZNF423	ZNF701
BATF	FOXJ2	KLF6	PAX3	SREBF2	ZFP92	ZNF425	ZNF703
BATF2	FOXJ3	KLF7	PAX4	SRF	ZFPM1	ZNF426	ZNF704
BATF3	FOXK1	KLF8	PAX5	SRY	ZFPM2	ZNF428	ZNF705A
BAZ2A	FOXK2	KLF9	PAX6	ST18	ZFX	ZNF429	ZNF705B
BAZ2B	FOXL1	KMT2A	PAX7	STAT1	ZFY	ZNF43	ZNF705D
BBX	FOXL2	KMT2B	PAX8	STAT2	ZGLP1	ZNF430	ZNF705E
BCL11A	FOXM1	L3MBTL1	PAX9	STAT3	ZGPAT	ZNF431	ZNF705G
BCL11B	FOXN1	L3MBTL3	PBX1	STAT4	ZHX1	ZNF432	ZNF706
BCL6	FOXN2	L3MBTL4	PBX2	STAT5A	ZHX2	ZNF433	ZNF707
BCL6B	FOXN3	LBX1	PBX3	STAT5B	ZHX3	ZNF436	ZNF708
BHLHA15	FOXN4	LBX2	PBX4	STAT6	ZIC1	ZNF438	ZNF709
BHLHA9	FOXO1	LCOR	PCGF2	T	ZIC2	ZNF439	ZNF71
BHLHE22	FOXO3	LCORL	PCGF6	TAL1	ZIC3	ZNF44	ZNF710
BHLHE23	FOXO4	LEF1	PDX1	TAL2	ZIC4	ZNF440	ZNF711
BHLHE40	FOXO6	LEUTX	PEG3	TBP	ZIC5	ZNF441	ZNF713
BHLHE41	FOXP1	LHX1	PGR	TBPL1	ZIK1	ZNF442	ZNF714
BNC1	FOXP2	LHX2	PHF1	TBPL2	ZIM2	ZNF443	ZNF716
BNC2	FOXP3	LHX3	PHF19	TBR1	ZIM3	ZNF444	ZNF717
BORCS8-MEF2B	FOXP4	LHX4	PHF20	TBX1	ZKSCAN1	ZNF445	ZNF718
BPTF	FOXQ1	LHX5	PHF21A	TBX10	ZKSCAN2	ZNF446	ZNF721
BRF2	FOXR1	LHX6	PHOX2A	TBX15	ZKSCAN3	ZNF449	ZNF724
BSX	FOXR2	LHX8	PHOX2B	TBX18	ZKSCAN4	ZNF45	ZNF726
C11orf95	FOXS1	LHX9	PIN1	TBX19	ZKSCAN5	ZNF451	ZNF727
CAMTA1	GABPA	LIN28A	PITX1	TBX2	ZKSCAN7	ZNF454	ZNF728
CAMTA2	GATA1	LIN28B	PITX2	TBX20	ZKSCAN8	ZNF460	ZNF729
CARF	GATA2	LIN54	PITX3	TBX21	ZMAT1	ZNF461	ZNF730
CASZ1	GATA3	LMX1A	PKNOX1	TBX22	ZMAT4	ZNF462	ZNF732
CBX2	GATA4	LMX1B	PKNOX2	TBX3	ZNF10	ZNF467	ZNF735
CC2D1A	GATA5	LTF	PLAG1	TBX4	ZNF100	ZNF468	ZNF736
CCDC169-SOHLH2	GATA6	LYL1	PLAGL1	TBX5	ZNF101	ZNF469	ZNF737
CCDC17	GATAD2A	MAF	PLAGL2	TBX6	ZNF107	ZNF470	ZNF74
CDC5L	GATAD2B	MAFA	PLSCR1	TCF12	ZNF112	ZNF471	ZNF740
CDX1	GBX1	MAFB	POGK	TCF15	ZNF114	ZNF473	ZNF746
CDX2	GBX2	MAFF	POU1F1	TCF20	ZNF117	ZNF474	ZNF747
CDX4	GCM1	MAFG	POU2AF1	TCF21	ZNF12	ZNF479	ZNF749
CEBPA	GCM2	MAFK	POU2F1	TCF23	ZNF121	ZNF48	ZNF750
CEBPB	GFI1	MAX	POU2F2	TCF24	ZNF124	ZNF480	ZNF75A
CEBPD	GFI1B	MAZ	POU2F3	TCF3	ZNF131	ZNF483	ZNF75D
CEBPE	GLI1	MBD1	POU3F1	TCF4	ZNF132	ZNF484	ZNF76
CEBPG	GLI2	MBD2	POU3F2	TCF7	ZNF133	ZNF485	ZNF761
CEBPZ	GLI3	MBD3	POU3F3	TCF7L1	ZNF134	ZNF486	ZNF763
CENPA	GLI4	MBD4	POU3F4	TCF7L2	ZNF135	ZNF487	ZNF764
CENPB	GLIS1	MBD6	POU4F1	TCFL5	ZNF136	ZNF488	ZNF765
CENPBD1	GLIS2	MBNL2	POU4F2	TEAD1	ZNF138	ZNF490	ZNF766
CENPS	GLIS3	MECOM	POU4F3	TEAD2	ZNF14	ZNF491	ZNF768
CENPT	GLMP	MECP2	POU5F1	TEAD3	ZNF140	ZNF492	ZNF77
CENPX	GLYR1	MEF2A	POU5F1B	TEAD4	ZNF141	ZNF493	ZNF770
CGGBP1	GMEB1	MEF2B	POU5F2	TEF	ZNF142	ZNF496	ZNF771
CHAMP1	GMEB2	MEF2C	POU6F1	TERB1	ZNF143	ZNF497	ZNF772
CHCHD3	GPBP1	MEF2D	POU6F2	TERF1	ZNF146	ZNF500	ZNF773
CIC	GPBP1L1	MEIS1	PPARA	TERF2	ZNF148	ZNF501	ZNF774
CLOCK	GRHL1	MEIS2	PPARD	TET1	ZNF154	ZNF502	ZNF775
CPEB1	GRHL2	MEIS3	PPARG	TET2	ZNF155	ZNF503	ZNF776
CPXCR1	GRHL3	MEOX1	PRDM1	TET3	ZNF157	ZNF506	ZNF777
CREB1	GSC	MEOX2	PRDM10	TFAP2A	ZNF16	ZNF507	ZNF778
CREB3	GSC2	MESP1	PRDM12	TFAP2B	ZNF160	ZNF510	ZNF780A
CREB3L1	GSX1	MESP2	PRDM13	TFAP2C	ZNF165	ZNF511	ZNF780B
CREB3L2	GSX2	MGA	PRDM14	TFAP2D	ZNF169	ZNF512	ZNF781
CREB3L3	GTF2B	MITF	PRDM15	TFAP2E	ZNF17	ZNF512B	ZNF782
CREB3L4	GTF2I	MIXL1	PRDM16	TFAP4	ZNF174	ZNF513	ZNF783
CREB5	GTF2IRD1	MKX	PRDM2	TFCP2	ZNF175	ZNF514	ZNF784
CREBL2	GTF2IRD2	MLX	PRDM4	TFCP2L1	ZNF177	ZNF516	ZNF785
CREBZF	GTF2IRD2B	MLXIP	PRDM5	TFDP1	ZNF18	ZNF517	ZNF786
CREM	GTF3A	MLXIPL	PRDM6	TFDP2	ZNF180	ZNF518A	ZNF787
CRX	GZF1	MNT	PRDM8	TFDP3	ZNF181	ZNF518B	ZNF788
CSRNP1	HAND1	MNX1	PRDM9	TFE3	ZNF182	ZNF519	ZNF789
CSRNP2	HAND2	MSANTD1	PREB	TFEB	ZNF184	ZNF521	ZNF79
CSRNP3	HBP1	MSANTD3	PRMT3	TFEC	ZNF189	ZNF524	ZNF790
CTCF	HDX	MSANTD4	PROP1	TGIF1	ZNF19	ZNF525	ZNF791
CTCFL	HELT	MSC	PROX1	TGIF2	ZNF195	ZNF526	ZNF792
CUX1	HES1	MSGN1	PROX2	TGIF2LX	ZNF197	ZNF527	ZNF793
CUX2	HES2	MSX1	PRR12	TGIF2LY	ZNF2	ZNF528	ZNF799
CXXC1	HES3	MSX2	PRRX1	THAP1	ZNF20	ZNF529	ZNF8
CXXC4	HES4	MTERF1	PRRX2	THAP10	ZNF200	ZNF530	ZNF80
CXXC5	HES5	MTERF2	PTF1A	THAP11	ZNF202	ZNF532	ZNF800
DACH1	HES6	MTERF3	PURA	THAP12	ZNF205	ZNF534	ZNF804A
DACH2	HES7	MTERF4	PURB	THAP2	ZNF207	ZNF536	ZNF804B
DBP	HESX1	MTF1	PURG	THAP3	ZNF208	ZNF540	ZNF805
DBX1	HEY1	MTF2	RAG1	THAP4	ZNF211	ZNF541	ZNF808
DBX2	HEY2	MXD1	RARA	THAP5	ZNF212	ZNF543	ZNF81
DDIT3	HEYL	MXD3	RARB	THAP6	ZNF213	ZNF544	ZNF813
DEAF1	HHEX	MXD4	RARG	THAP7	ZNF214	ZNF546	ZNF814
DLX1	HIC1	MXI1	RAX	THAP8	ZNF215	ZNF547	ZNF816
DLX2	HIC2	MYB	RAX2	THAP9	ZNF217	ZNF548	ZNF821
DLX3	HIF1A	MYBL1	RBAK	THRA	ZNF219	ZNF549	ZNF823
DLX4	HIF3A	MYBL2	RBCK1	THRB	ZNF22	ZNF550	ZNF827
DLX5	HINFP	MYC	RBPJ	TIGD1	ZNF221	ZNF551	ZNF829
DLX6	HIVEP1	MYCL	RBPJL	TIGD2	ZNF222	ZNF552	ZNF83
DMBX1	HIVEP2	MYCN	RBSN	TIGD3	ZNF223	ZNF554	ZNF830
DMRT1	HIVEP3	MYF5	REL	TIGD4	ZNF224	ZNF555	ZNF831
DMRT2	HKR1	MYF6	RELA	TIGD5	ZNF225	ZNF556	ZNF835
DMRT3	HLF	MYNN	RELB	TIGD6	ZNF226	ZNF557	ZNF836
DMRTA1	HLX	MYOD1	REPIN1	TIGD7	ZNF227	ZNF558	ZNF837
DMRTA2	HMBOX1	MYOG	REST	TLX1	ZNF229	ZNF559	ZNF84
DMRTB1	HMG20A	MYPOP	REXO4	TLX2	ZNF23	ZNF560	ZNF841
DMRTC2	HMG20B	MYRF	RFX1	TLX3	ZNF230	ZNF561	ZNF843
DMTF1	HMGA1	MYRFL	RFX2	TMF1	ZNF232	ZNF562	ZNF844
DNMT1	HMGA2	MYSM1	RFX3	TOPORS	ZNF233	ZNF563	ZNF845
DNTTIP1	HMGN3	MYT1	RFX4	TP53	ZNF234	ZNF564	ZNF846
DOT1L	HMX1	MYT1L	RFX5	TP63	ZNF235	ZNF565	ZNF85
DPF1	HMX2	MZF1	RFX6	TP73	ZNF236	ZNF566	ZNF850
DPF3	HMX3	NACC2	RFX7	TPRX1	ZNF239	ZNF567	ZNF852
DPRX	HNF1A	NAIF1	RFX8	TRAFD1	ZNF24	ZNF568	ZNF853
DR1	HNF1B	NANOG	RHOXF1	TRERF1	ZNF248	ZNF569	ZNF860
DRAP1	HNF4A	NANOGNB	RHOXF2	TRPS1	ZNF25	ZNF57	ZNF865
DRGX	HNF4G	NANOGP8	RHOXF2B	TSC22D1	ZNF250	ZNF570	ZNF878
DUX1	HOMEZ	NCOA1	RLF	TSHZ1	ZNF251	ZNF571	ZNF879
DUX3	HOXA1	NCOA2	RORA	TSHZ2	ZNF253	ZNF572	ZNF880
DUX4	HOXA10	NCOA3	RORB	TSHZ3	ZNF254	ZNF573	ZNF883
DUXA	HOXA11	NEUROD1	RORC	TTF1	ZNF256	ZNF574	ZNF888
DZIP1	HOXA13	NEUROD2	RREB1	TWIST1	ZNF257	ZNF575	ZNF891
E2F1	HOXA2	NEUROD4	RUNX1	TWIST2	ZNF26	ZNF576	ZNF90
E2F2	HOXA3	NEUROD6	RUNX2	UBP1	ZNF260	ZNF577	ZNF91
E2F3	HOXA4	NEUROG1	RUNX3	UNCX	ZNF263	ZNF578	ZNF92
E2F4	HOXA5	NEUROG2	RXRA	USF1	ZNF264	ZNF579	ZNF93
E2F5	HOXA6	NEUROG3	RXRB	USF2	ZNF266	ZNF580	ZNF98
E2F6	HOXA7	NFAT5	RXRG	USF3	ZNF267	ZNF581	ZNF99
E2F7	HOXA9	NFATC1	SAFB	VAX1	ZNF268	ZNF582	ZSCAN1
E2F8	HOXB1	NFATC2	SAFB2	VAX2	ZNF273	ZNF583	ZSCAN10
E4F1	HOXB13	NFATC3	SALL1	VDR	ZNF274	ZNF584	ZSCAN12
EBF1	HOXB2	NFATC4	SALL2	VENTX	ZNF275	ZNF585A	ZSCAN16
EBF2	HOXB3	NFE2	SALL3	VEZF1	ZNF276	ZNF585B	ZSCAN18
EBF3	HOXB4	NFE2L1	SALL4	VSX1	ZNF277	ZNF586	ZSCAN2
EBF4	HOXB5	NFE2L2	SATB1	VSX2	ZNF28	ZNF587	ZSCAN20
EEA1	HOXB6	NFE2L3	SATB2	WIZ	ZNF280A	ZNF587B	ZSCAN21
EGR1	HOXB7	NFE4	SCMH1	WT1	ZNF280B	ZNF589	ZSCAN22
EGR2	HOXB8	NFIA	SCML4	XBP1	ZNF280C	ZNF592	ZSCAN23
EGR3	HOXB9	NFIB	SCRT1	XPA	ZNF280D	ZNF594	ZSCAN25
EGR4	HOXC10	NFIC	SCRT2	YBX1	ZNF281	ZNF595	ZSCAN26
EHF	HOXC11	NFIL3	SCX	YBX2	ZNF282	ZNF596	ZSCAN29
ELF1	HOXC12	NFIX	SEBOX	YBX3	ZNF283	ZNF597	ZSCAN30
ELF2	HOXC13	NFKB1	SETBP1	YY1	ZNF284	ZNF598	ZSCAN31
ELF3	HOXC4	NFKB2	SETDB1	YY2	ZNF285	ZNF599	ZSCAN32
ELF4	HOXC5	NFX1	SETDB2	ZBED1	ZNF286A	ZNF600	ZSCAN4
ELF5	HOXC6	NFXL1	SGSM2	ZBED2	ZNF286B	ZNF605	ZSCAN5A
ELK1	HOXC8	NFYA	SHOX	ZBED3	ZNF287	ZNF606	ZSCAN5B
ELK3	HOXC9	NFYB	SHOX2	ZBED4	ZNF292	ZNF607	ZSCAN5C
ELK4	HOXD1	NFYC	SIM1	ZBED5	ZNF296	ZNF608	ZSCAN9
EMX1	HOXD10	NHLH1	SIM2	ZBED6	ZNF3	ZNF609	ZUFSP
EMX2	HOXD11	NHLH2	SIX1	ZBED9	ZNF30	ZNF610	ZXDA
EN1	HOXD12	NKRF	SIX2	ZBTB1	ZNF300	ZNF611	ZXDB
EN2	HOXD13	NKX1-1	SIX3	ZBTB10	ZNF302	ZNF613	ZXDC
EOMES	HOXD3	NKX1-2	SIX4	ZBTB11	ZNF304	ZNF614	ZZZ3
EPAS1	HOXD4	NKX2-1	SIX5	ZBTB12	ZNF311	ZNF615
ERF	HOXD8	NKX2-2	SIX6	ZBTB14	ZNF316	ZNF616
ERG	HOXD9	NKX2-3	SKI	ZBTB16	ZNF317	ZNF618
ESR1	HSF1	NKX2-4	SKIL	ZBTB17	ZNF318	ZNF619
