# Supplementary material for: SMYD3 Promotes Immune Evasion in Clear Cell Renal Cell Carcinoma via SREBP1‐Mediated Transactivation of CD47
Source: Adv Sci (Weinh). 2025 Jun 23;12(34):e04200. doi: 10.1002/advs.202404200 (PMC12442605; doi:10.1002/advs.202404200)
Supplement: Supplementary file 5 — Supplemental Table 4 [file ADVS-12-e04200-s003.xlsx]

## Sheet: Sheet1
Table S8. Multiplex immunohistochemistry of the TMA containing 90 patients with ccRCC
ID	Tumor（μm^2）	CD4+GATA3+ cells	CD4+GATA3+ cells（cells per mm^2）	SMYD3 (H-score)	CD47 (H-score)
LZF1_Scan1_Core[1,1,A]_[5336,27833]_component_data.tif - resolution #1	1.19927e+06	258	215.131	236.09	296.51
LZF1_Scan1_Core[1,1,B]_[7243,27897]_component_data.tif - resolution #1	1.13609e+06	2	1.76042	250.36	178.88
LZF1_Scan1_Core[1,1,C]_[9087,27897]_component_data.tif - resolution #1	1020309	9	8.82086	213.27	80.95
LZF1_Scan1_Core[1,1,D]_[10931,27897]_component_data.tif - resolution #1	771915	16	20.7277	190.74	38.51
LZF1_Scan1_Core[1,1,E]_[12838,27960]_component_data.tif - resolution #1	1.22237e+06	14	11.4532	226.38	62.53
LZF1_Scan1_Core[1,1,F]_[14682,27960]_component_data.tif - resolution #1	753851	107	141.938	198.62	57.19
LZF1_Scan1_Core[1,1,G]_[16590,27960]_component_data.tif - resolution #1	1.52441e+06	108	70.8472	200.09	170.37
LZF1_Scan1_Core[1,1,H]_[18497,28088]_component_data.tif - resolution #1	1.589e+06	14	8.8106	204.39	29.96
LZF1_Scan1_Core[1,1,I]_[20341,28151]_component_data.tif - resolution #1	355289	215	605.14	181.02	50.04
LZF1_Scan1_Core[1,1,J]_[22249,28278]_component_data.tif - resolution #1	590785	9	15.234	176.11	242.17
LZF1_Scan1_Core[1,3,A]_[5336,31585]_component_data.tif - resolution #1	1.52832e+06	8	5.2345	218.02	6.48
LZF1_Scan1_Core[1,3,B]_[7180,31585]_component_data.tif - resolution #1	1.27172e+06	62	48.753	191.94	159.36
LZF1_Scan1_Core[1,3,C]_[9087,31648]_component_data.tif - resolution #1	1.15081e+06	208	180.743	215.35	246.33
LZF1_Scan1_Core[1,3,D]_[10994,31648]_component_data.tif - resolution #1	1.41384e+06	1	0.707292	236.45	87.41
LZF1_Scan1_Core[1,3,E]_[12902,31712]_component_data.tif - resolution #1	438532	36	82.0921	176.26	239.97
LZF1_Scan1_Core[1,3,F]_[14810,31712]_component_data.tif - resolution #1	820080	11	13.4133	195.97	26.01
LZF1_Scan1_Core[1,3,G]_[16653,31712]_component_data.tif - resolution #1	1.06325e+06	4	3.76206	169.01	44.81
LZF1_Scan1_Core[1,3,H]_[18497,31839]_component_data.tif - resolution #1	1.22461e+06	7	5.71612	175.48	5.83
LZF1_Scan1_Core[1,3,I]_[20341,31839]_component_data.tif - resolution #1	1.18903e+06	27	22.7075	158.92	128.17
LZF1_Scan1_Core[1,3,J]_[22249,31903]_component_data.tif - resolution #1	795810	0	0	164.92	3.745
LZF1_Scan1_Core[1,5,A]_[5272,35273]_component_data.tif - resolution #1	799344	1150	1438.68	207.36	123.42
LZF1_Scan1_Core[1,5,B]_[7116,35209]_component_data.tif - resolution #1	1.01107e+06	47	46.4855	226.17	91.72
LZF1_Scan1_Core[1,5,C]_[9023,35273]_component_data.tif - resolution #1	566468	302	533.128	185.92	142.45
LZF1_Scan1_Core[1,5,D]_[10994,35209]_component_data.tif - resolution #1	921155	0	0	173.85	9.572
LZF1_Scan1_Core[1,5,E]_[12711,35463]_component_data.tif - resolution #1	507035	1	1.97225	151.86	6.573
LZF1_Scan1_Core[1,5,F]_[14619,35336]_component_data.tif - resolution #1	1359419	0	0	189.46	13.8
LZF1_Scan1_Core[1,5,G]_[16526,35400]_component_data.tif - resolution #1	387346	687	1773.61	229.9	187.16
LZF1_Scan1_Core[1,5,H]_[18434,35463]_component_data.tif - resolution #1	1.07976e+06	5	4.63066	180.42	3.36
LZF1_Scan1_Core[1,5,I]_[20341,35527]_component_data.tif - resolution #1	508947	48	94.3124	175.21	14.4
LZF1_Scan1_Core[1,5,J]_[22249,35590]_component_data.tif - resolution #1	742377	1	1.34702	211.12	91.36
LZF1_Scan1_Core[1,7,A]_[5272,39024]_component_data.tif - resolution #1	449736	4	8.8941	160.51	9.437
LZF1_Scan1_Core[1,7,B]_[7116,38833]_component_data.tif - resolution #1	499828	14	28.0096	216.15	225.66
LZF1_Scan1_Core[1,7,C]_[8960,38770]_component_data.tif - resolution #1	809942	12	14.8159	166.08	151.19
LZF1_Scan1_Core[1,7,D]_[10804,38897]_component_data.tif - resolution #1	1.19298e+06	0	0	154.66	2.062
LZF1_Scan1_Core[1,7,E]_[12648,39024]_component_data.tif - resolution #1	55628.9	5	89.8813	134.79	11.29
LZF1_Scan1_Core[1,7,F]_[14502,39027]_component_data.tif - resolution #1	572304	5	8.73662	167.04	123.17
LZF1_Scan1_Core[1,7,G]_[16399,39024]_component_data.tif - resolution #1	463578	0	0	157.27	0.2654
LZF1_Scan1_Core[1,7,H]_[18370,39215]_component_data.tif - resolution #1	900404	114	126.61	189.73	126.95
LZF1_Scan1_Core[1,7,I]_[20150,39278]_component_data.tif - resolution #1	584631	17	29.0782	146.72	11.35
LZF1_Scan1_Core[1,7,J]_[22058,39406]_component_data.tif - resolution #1	1.39246e+06	1	0.718153	183.86	75.85
LZF1_Scan1_Core[1,9,A]_[4954,42330]_component_data.tif - resolution #1	928551	17	18.3081	182.46	59.53
LZF1_Scan1_Core[1,9,B]_[6862,42394]_component_data.tif - resolution #1	485197	18	37.0983	194.56	35.47
LZF1_Scan1_Core[1,9,C]_[8777,42495]_component_data.tif - resolution #1	1504035	41	27.26	232.78	135.48
LZF1_Scan1_Core[1,9,D]_[10707,42552]_component_data.tif - resolution #1	171019	0	0	173.51	23.65
LZF1_Scan1_Core[1,9,E]_[12520,42712]_component_data.tif - resolution #1	350333	1	2.85442	162.7	29.93
LZF1_Scan1_Core[1,9,F]_[14364,42648]_component_data.tif - resolution #1	1.04152e+06	0	0	180.84	19.04
LZF1_Scan1_Core[1,9,G]_[16307,42839]_component_data.tif - resolution #1	581265	61	104.944	158.76	274.77
LZF1_Scan1_Core[1,9,H]_[18179,42839]_component_data.tif - resolution #1	1.22986e+06	10	8.13102	207.39	13.63
LZF1_Scan1_Core[1,9,I]_[20087,42966]_component_data.tif - resolution #1	919431	3	3.26289	169.96	1.832
LZF1_Scan1_Core[1,9,J]_[21994,42966]_component_data.tif - resolution #1	1.2851e+06	4	3.1126	207.6	4.043
LZF1_Scan1_Core[1,11,A]_[4863,45966]_component_data.tif - resolution #1	758746	17	22.4054	171.51	17.41
LZF1_Scan1_Core[1,11,B]_[6798,45955]_component_data.tif - resolution #1	834313	4	4.79436	218.17	165.56
LZF1_Scan1_Core[1,11,C]_[8706,46145]_component_data.tif - resolution #1	227826	1	4.38931	123.04	39.56
LZF1_Scan1_Core[1,11,D]_[10613,46145]_component_data.tif - resolution #1	428710	0	0	143.93	4.926
LZF1_Scan1_Core[1,11,E]_[12330,46272]_component_data.tif - resolution #1	624684	37	59.2299	159.39	211.89
LZF1_Scan1_Core[1,11,F]_[14237,46336]_component_data.tif - resolution #1	197692	7	35.4087	173.72	232.67
LZF1_Scan1_Core[1,11,G]_[16081,46463]_component_data.tif - resolution #1	622159	3	4.82192	179.85	3.888
LZF1_Scan1_Core[1,11,H]_[17989,46527]_component_data.tif - resolution #1	265294	0	0	130.14	4.48
LZF1_Scan1_Core[1,11,I]_[19960,46527]_component_data.tif - resolution #1	655302	1	1.52602	124.19	3.254
LZF1_Scan1_Core[1,11,J]_[21931,46654]_component_data.tif - resolution #1	24740.4	0	0	107.5	0
LZF1_Scan1_Core[1,13,A]_[4827,49388]_component_data.tif - resolution #1	1.02056e+06	0	0	175.51	22.5
LZF1_Scan1_Core[1,13,B]_[6734,49515]_component_data.tif - resolution #1	176904	5	28.2639	170.53	119.7
LZF1_Scan1_Core[1,13,C]_[8451,49706]_component_data.tif - resolution #1	183733	0	0	208.25	170.66
LZF1_Scan1_Core[1,13,D]_[10486,49770]_component_data.tif - resolution #1	527940	101	191.31	192.04	31.49
LZF1_Scan1_Core[1,13,E]_[12330,49770]_component_data.tif - resolution #1	896440	0	0	169.99	0.4038
LZF1_Scan1_Core[1,13,F]_[14174,49960]_component_data.tif - resolution #1	336736	0	0	152.9	0.1821
LZF1_Scan1_Core[1,13,G]_[16081,49897]_component_data.tif - resolution #1	401624	0	0	142.87	4.266
LZF1_Scan1_Core[1,13,H]_[17989,50088]_component_data.tif - resolution #1	1.0251e+06	8	7.8041	180.76	16.3
LZF1_Scan1_Core[1,13,I]_[19833,50215]_component_data.tif - resolution #1	542284	1	1.84405	154.53	67.61
LZF1_Scan1_Core[1,13,J]_[21804,50278]_component_data.tif - resolution #1	311147	0	0	161.39	4.659
LZF1_Scan1_Core[1,15,A]_[4386,53008]_component_data.tif - resolution #1	194537	61	313.565	240.63	23.26
LZF1_Scan1_Core[1,15,B]_[6417,52949]_component_data.tif - resolution #1	293090	0	0	180.15	19.21
LZF1_Scan1_Core[1,15,C]_[8259,53147]_component_data.tif - resolution #1	363054	10	27.5441	153.83	71.06
LZF1_Scan1_Core[1,15,D]_[10232,53267]_component_data.tif - resolution #1	562032	6	10.6755	137.78	33.28
LZF1_Scan1_Core[1,15,E]_[12111,53287]_component_data.tif - resolution #1	219156	1	4.56296	122.85	26.02
LZF1_Scan1_Core[1,15,F]_[13919,53521]_component_data.tif - resolution #1	478899	13	27.1456	158.89	12.63
LZF1_Scan1_Core[1,15,G]_[15594,53673]_component_data.tif - resolution #1	27448.5	0	0	177.93	9.179
LZF1_Scan1_Core[1,15,H]_[17798,53648]_component_data.tif - resolution #1	758645	0	0	164.74	268.72
LZF1_Scan1_Core[1,15,I]_[19642,53839]_component_data.tif - resolution #1	731994	0	0	175.02	0.0714
LZF1_Scan1_Core[1,15,J]_[21613,53902]_component_data.tif - resolution #1	350276	0	0	156.22	11.41
LZF1_Scan1_Core[1,17,A]_[4509,56573]_component_data.tif - resolution #1	428953	1	2.33126	194.52	116.51
LZF1_Scan1_Core[1,17,B]_[6480,56764]_component_data.tif - resolution #1	966914	0	0	166.94	0.0655
LZF1_Scan1_Core[1,17,C]_[8324,56954]_component_data.tif - resolution #1	54313.4	11	202.528	140.8	12.41
LZF1_Scan1_Core[1,17,D]_[9995,57036]_component_data.tif - resolution #1	244624	5	20.4395	171.2	2.692
LZF1_Scan1_Core[1,17,E]_[11948,57145]_component_data.tif - resolution #1	641787	12	18.6978	218.15	32.83
LZF1_Scan1_Core[1,17,F]_[13919,57272]_component_data.tif - resolution #1	911268	0	0	148.57	0
LZF1_Scan1_Core[1,17,G]_[15700,57336]_component_data.tif - resolution #1	667784	1	1.49749	157.07	30.35
LZF1_Scan1_Core[1,17,H]_[17609,57426]_component_data.tif - resolution #1	638542	153	239.608	144.15	284.23
LZF1_Scan1_Core[1,17,I]_[19451,57590]_component_data.tif - resolution #1	23546.8	0	0	120	1.053
LZF1_Scan1_Core[1,17,J]_[21422,57527]_component_data.tif - resolution #1	844275	4	4.73779	166.02	18.45
